# Supplementary material for: Structure of the ordered hydration of amino acids in proteins: analysis of crystal structures
Source: Acta Crystallogr D Biol Crystallogr. 2015 Oct 27;71(Pt 11):2192–202. doi: 10.1107/S1399004715015679 (PMC4631476; doi:10.1107/S1399004715015679)
Supplement: Supplementary file 2 [file d-71-02192-sup2.zip]

Archive with 111 entries (110 files):
- PDB_files_AA_HS/
- PDB_files_AA_HS/PHE_H_t.pdb
- PDB_files_AA_HS/ILE_H_t.pdb
- PDB_files_AA_HS/TRP_E_t.pdb
- PDB_files_AA_HS/TYR_H_g-.pdb
- PDB_files_AA_HS/ARG_E_g+.pdb
- PDB_files_AA_HS/ILE_E_g-.pdb
- PDB_files_AA_HS/ASP_E_g+.pdb
- PDB_files_AA_HS/CYS_H_t.pdb
- PDB_files_AA_HS/SER_H_g+.pdb
- PDB_files_AA_HS/ILE_H_g-.pdb
- PDB_files_AA_HS/TYR_E_g-.pdb
- PDB_files_AA_HS/MET_H_t.pdb
- PDB_files_AA_HS/THR_E_g+.pdb
- PDB_files_AA_HS/LYS_H_g+.pdb
- PDB_files_AA_HS/ALA_H_NA.pdb
- PDB_files_AA_HS/GLY_E_NA.pdb
- PDB_files_AA_HS/PRO_E_g-.pdb
- PDB_files_AA_HS/PHE_E_t.pdb
- PDB_files_AA_HS/GLN_H_g+.pdb
- PDB_files_AA_HS/TYR_E_t.pdb
- PDB_files_AA_HS/PRO_H_g-.pdb
- PDB_files_AA_HS/LEU_E_g-.pdb
- PDB_files_AA_HS/CYS_E_g+.pdb
- PDB_files_AA_HS/HIS_E_g+.pdb
- PDB_files_AA_HS/ASN_H_g+.pdb
- PDB_files_AA_HS/THR_H_g+.pdb
- PDB_files_AA_HS/TYR_H_t.pdb
- PDB_files_AA_HS/LEU_E_t.pdb
- PDB_files_AA_HS/MET_E_g+.pdb
- PDB_files_AA_HS/TRP_H_g-.pdb
- PDB_files_AA_HS/HIS_E_g-.pdb
- PDB_files_AA_HS/THR_E_t.pdb
- PDB_files_AA_HS/SER_E_g+.pdb
- PDB_files_AA_HS/CYS_E_g-.pdb
- PDB_files_AA_HS/MET_E_t.pdb
- PDB_files_AA_HS/HIS_H_g-.pdb
- PDB_files_AA_HS/LEU_E_g+.pdb
- PDB_files_AA_HS/ASN_E_g-.pdb
- PDB_files_AA_HS/HIS_H_t.pdb
- PDB_files_AA_HS/THR_E_g-.pdb
- PDB_files_AA_HS/ASP_H_g+.pdb
- PDB_files_AA_HS/TRP_E_g+.pdb
- PDB_files_AA_HS/PRO_H_g+.pdb
- PDB_files_AA_HS/VAL_E_g-.pdb
- PDB_files_AA_HS/TRP_E_g-.pdb
- PDB_files_AA_HS/LYS_E_t.pdb
- PDB_files_AA_HS/GLU_H_g+.pdb
- PDB_files_AA_HS/LEU_H_g+.pdb
- PDB_files_AA_HS/GLU_H_g-.pdb
- PDB_files_AA_HS/VAL_H_g-.pdb
- PDB_files_AA_HS/PHE_E_g-.pdb
- PDB_files_AA_HS/TYR_E_g+.pdb
- PDB_files_AA_HS/PRO_E_g+.pdb
- PDB_files_AA_HS/ASP_E_g-.pdb
- PDB_files_AA_HS/VAL_H_t.pdb
- PDB_files_AA_HS/LYS_H_g-.pdb
- PDB_files_AA_HS/ARG_E_t.pdb
- PDB_files_AA_HS/GLU_E_g+.pdb
- PDB_files_AA_HS/MET_H_g+.pdb
- PDB_files_AA_HS/TYR_H_g+.pdb
- PDB_files_AA_HS/TRP_H_t.pdb
- PDB_files_AA_HS/ARG_H_g+.pdb
- PDB_files_AA_HS/ILE_H_g+.pdb
- PDB_files_AA_HS/SER_E_g-.pdb
- PDB_files_AA_HS/ASP_E_t.pdb
- PDB_files_AA_HS/GLN_E_t.pdb
- PDB_files_AA_HS/LEU_H_t.pdb
- PDB_files_AA_HS/ASN_H_t.pdb
- PDB_files_AA_HS/MET_H_g-.pdb
- PDB_files_AA_HS/ASP_H_t.pdb
- PDB_files_AA_HS/LYS_E_g+.pdb
- PDB_files_AA_HS/HIS_E_t.pdb
- PDB_files_AA_HS/GLN_E_g+.pdb
- PDB_files_AA_HS/GLN_E_g-.pdb
- PDB_files_AA_HS/ASP_H_g-.pdb
- PDB_files_AA_HS/LYS_H_t.pdb
- PDB_files_AA_HS/GLN_H_t.pdb
- PDB_files_AA_HS/PHE_H_g+.pdb
- PDB_files_AA_HS/ILE_E_t.pdb
- PDB_files_AA_HS/GLU_H_t.pdb
- PDB_files_AA_HS/ASN_E_g+.pdb
- PDB_files_AA_HS/LEU_H_g-.pdb
- PDB_files_AA_HS/CYS_E_t.pdb
- PDB_files_AA_HS/SER_H_t.pdb
- PDB_files_AA_HS/TRP_H_g+.pdb
- PDB_files_AA_HS/HIS_H_g+.pdb
- PDB_files_AA_HS/SER_E_t.pdb
- PDB_files_AA_HS/ILE_E_g+.pdb
- PDB_files_AA_HS/ARG_H_t.pdb
- PDB_files_AA_HS/VAL_E_g+.pdb
- PDB_files_AA_HS/ARG_E_g-.pdb
- PDB_files_AA_HS/LYS_E_g-.pdb
- PDB_files_AA_HS/THR_H_t.pdb
- PDB_files_AA_HS/ASN_E_t.pdb
- PDB_files_AA_HS/GLY_H_NA.pdb
- PDB_files_AA_HS/PHE_E_g+.pdb
- PDB_files_AA_HS/PHE_H_g-.pdb
- PDB_files_AA_HS/CYS_H_g+.pdb
- PDB_files_AA_HS/CYS_H_g-.pdb
- PDB_files_AA_HS/ARG_H_g-.pdb
- PDB_files_AA_HS/GLU_E_t.pdb
- PDB_files_AA_HS/VAL_H_g+.pdb
- PDB_files_AA_HS/MET_E_g-.pdb
- PDB_files_AA_HS/THR_H_g-.pdb
- PDB_files_AA_HS/GLU_E_g-.pdb
- PDB_files_AA_HS/ASN_H_g-.pdb
- PDB_files_AA_HS/GLN_H_g-.pdb
- PDB_files_AA_HS/VAL_E_t.pdb
- PDB_files_AA_HS/ALA_E_NA.pdb
- PDB_files_AA_HS/SER_H_g-.pdb
