# Supplementary material for: Structure of the ordered hydration of amino acids in proteins: analysis of crystal structures
Source: Acta Crystallogr D Biol Crystallogr. 2015 Oct 27;71(Pt 11):2192–202. doi: 10.1107/S1399004715015679 (PMC4631476; doi:10.1107/S1399004715015679)
Supplement: Supplementary file 2 [file d-71-02192-sup2.zip › PDB_files_AA_HS/PHE_H_t.pdb]

ATOM      1  N   PHE A   0      -0.482  -1.338   0.411  1.00  0.00           N  
ATOM      2  CA  PHE A   0       0.013  -0.024   0.032  1.00  0.00           C  
ATOM      3  CB  PHE A   0       1.552  -0.015   0.017  1.00  0.00           C  
ATOM      4  CG  PHE A   0       2.147   1.292  -0.406  1.00  0.00           C  
ATOM      5  CD1 PHE A   0       2.199   2.333   0.468  1.00  0.00           C  
ATOM      6  CE1 PHE A   0       2.745   3.574   0.085  1.00  0.00           C  
ATOM      7  CZ  PHE A   0       3.212   3.708  -1.165  1.00  0.00           C  
ATOM      8  CE2 PHE A   0       3.183   2.706  -2.055  1.00  0.00           C  
ATOM      9  CD2 PHE A   0       2.641   1.455  -1.678  1.00  0.00           C  
ATOM     10  C   PHE A   0      -0.536   0.397  -1.336  1.00  0.00           C  
ATOM     11  O   PHE A   0      -0.979   1.533  -1.502  1.00  0.00           O  
ATOM     12  O   HOH A   1       1.482  -3.198   1.230  0.11  0.00           O  
ATOM     13  O   HOH A   2      -0.907   3.739   0.244  0.11  0.00           O  
END    
