# Supplementary material for: Structure of the ordered hydration of amino acids in proteins: analysis of crystal structures
Source: Acta Crystallogr D Biol Crystallogr. 2015 Oct 27;71(Pt 11):2192–202. doi: 10.1107/S1399004715015679 (PMC4631476; doi:10.1107/S1399004715015679)
Supplement: Supplementary file 2 [file d-71-02192-sup2.zip › PDB_files_AA_HS/ILE_H_t.pdb]

ATOM      1  N   ILE A   0      -0.456  -1.332   0.389  1.00  0.00           N  
ATOM      2  CA  ILE A   0       0.065  -0.029  -0.013  1.00  0.00           C  
ATOM      3  CB  ILE A   0       1.617   0.007   0.011  1.00  0.00           C  
ATOM      4  CG1 ILE A   0       2.146   1.429  -0.113  1.00  0.00           C  
ATOM      5  CD1 ILE A   0       1.783   2.285   1.056  1.00  0.00           C  
ATOM      6  CG2 ILE A   0       2.207  -0.859  -1.078  1.00  0.00           C  
ATOM      7  C   ILE A   0      -0.507   0.403  -1.376  1.00  0.00           C  
ATOM      8  O   ILE A   0      -0.711   1.599  -1.571  1.00  0.00           O  
ATOM      9  O   HOH A   1       1.382  -3.340   1.344  0.42  0.00           O  
END    
