# Supplementary material for: Structure of the ordered hydration of amino acids in proteins: analysis of crystal structures
Source: Acta Crystallogr D Biol Crystallogr. 2015 Oct 27;71(Pt 11):2192–202. doi: 10.1107/S1399004715015679 (PMC4631476; doi:10.1107/S1399004715015679)
Supplement: Supplementary file 2 [file d-71-02192-sup2.zip › PDB_files_AA_HS/TRP_E_t.pdb]

ATOM      1  N   TRP A   0      -0.460  -0.553   1.268  1.00  0.00           N  
ATOM      2  CA  TRP A   0       0.020   0.087   0.050  1.00  0.00           C  
ATOM      3  CB  TRP A   0       1.577   0.069   0.046  1.00  0.00           C  
ATOM      4  CG  TRP A   0       2.231   0.604  -1.229  1.00  0.00           C  
ATOM      5  CD1 TRP A   0       2.494   1.883  -1.374  1.00  0.00           C  
ATOM      6  NE1 TRP A   0       3.061   2.082  -2.652  1.00  0.00           N  
ATOM      7  CE2 TRP A   0       3.152   0.913  -3.228  1.00  0.00           C  
ATOM      8  CD2 TRP A   0       2.628  -0.059  -2.360  1.00  0.00           C  
ATOM      9  CE3 TRP A   0       2.570  -1.431  -2.730  1.00  0.00           C  
ATOM     10  CZ3 TRP A   0       3.079  -1.756  -4.027  1.00  0.00           C  
ATOM     11  CH2 TRP A   0       3.618  -0.736  -4.846  1.00  0.00           C  
ATOM     12  CZ2 TRP A   0       3.639   0.532  -4.479  1.00  0.00           C  
ATOM     13  C   TRP A   0      -0.485  -0.686  -1.198  1.00  0.00           C  
ATOM     14  O   TRP A   0      -0.541  -1.859  -1.206  1.00  0.00           O  
ATOM     15  O   HOH A   1       4.234   4.247  -4.118  0.23  0.00           O  
ATOM     16  O   HOH A   2       1.070  -2.715   2.351  0.11  0.00           O  
END    
