# Supplementary material for: Structure of the ordered hydration of amino acids in proteins: analysis of crystal structures
Source: Acta Crystallogr D Biol Crystallogr. 2015 Oct 27;71(Pt 11):2192–202. doi: 10.1107/S1399004715015679 (PMC4631476; doi:10.1107/S1399004715015679)
Supplement: Supplementary file 2 [file d-71-02192-sup2.zip › PDB_files_AA_HS/TYR_H_g-.pdb]

ATOM      1  N   TYR A   0      -0.643  -1.185   0.506  1.00  0.00           N  
ATOM      2  CA  TYR A   0      -0.149   0.141   0.109  1.00  0.00           C  
ATOM      3  CB  TYR A   0       1.376   0.141   0.142  1.00  0.00           C  
ATOM      4  CG  TYR A   0       1.960   0.009   1.493  1.00  0.00           C  
ATOM      5  CD1 TYR A   0       1.830   1.044   2.350  1.00  0.00           C  
ATOM      6  CE1 TYR A   0       2.344   1.005   3.627  1.00  0.00           C  
ATOM      7  CZ  TYR A   0       2.967  -0.097   4.082  1.00  0.00           C  
ATOM      8  OH  TYR A   0       3.513  -0.257   5.329  1.00  0.00           O  
ATOM      9  CE2 TYR A   0       3.127  -1.168   3.267  1.00  0.00           C  
ATOM     10  CD2 TYR A   0       2.619  -1.117   1.962  1.00  0.00           C  
ATOM     11  C   TYR A   0      -0.704   0.580  -1.205  1.00  0.00           C  
ATOM     12  O   TYR A   0      -0.729   1.718  -1.563  1.00  0.00           O  
ATOM     13  O   HOH A   1       0.327   3.661  -0.115  0.31  0.00           O  
ATOM     14  O   HOH A   2       4.674  -2.633   6.017  0.24  0.00           O  
ATOM     15  O   HOH A   3       3.196   1.536   6.958  0.22  0.00           O  
END    
