# Supplementary material for: Structure of the ordered hydration of amino acids in proteins: analysis of crystal structures
Source: Acta Crystallogr D Biol Crystallogr. 2015 Oct 27;71(Pt 11):2192–202. doi: 10.1107/S1399004715015679 (PMC4631476; doi:10.1107/S1399004715015679)
Supplement: Supplementary file 2 [file d-71-02192-sup2.zip › PDB_files_AA_HS/ARG_E_g+.pdb]

ATOM      1  N   ARG A   0      -0.345  -0.648   1.347  1.00  0.00           N  
ATOM      2  CA  ARG A   0       0.149  -0.031   0.101  1.00  0.00           C  
ATOM      3  CB  ARG A   0       1.653  -0.015   0.143  1.00  0.00           C  
ATOM      4  CG  ARG A   0       2.259  -1.354   0.065  1.00  0.00           C  
ATOM      5  CD  ARG A   0       3.769  -1.317  -0.036  1.00  0.00           C  
ATOM      6  NE  ARG A   0       4.412  -2.597   0.035  1.00  0.00           N  
ATOM      7  CZ  ARG A   0       4.605  -3.426  -0.963  1.00  0.00           C  
ATOM      8  NH1 ARG A   0       4.172  -3.119  -2.139  1.00  0.00           N  
ATOM      9  NH2 ARG A   0       5.121  -4.615  -0.861  1.00  0.00           N  
ATOM     10  C   ARG A   0      -0.457  -0.754  -1.070  1.00  0.00           C  
ATOM     11  O   ARG A   0      -0.782  -1.892  -1.024  1.00  0.00           O  
ATOM     12  O   HOH A   1       3.430  -0.280  -3.375  0.33  0.00           O  
ATOM     13  O   HOH A   2       4.417  -3.680   2.446  0.24  0.00           O  
ATOM     14  O   HOH A   3       6.195  -5.107   1.382  0.17  0.00           O  
ATOM     15  O   HOH A   4       5.101  -4.313  -4.641  0.16  0.00           O  
ATOM     16  O   HOH A   5       5.741  -6.220  -3.048  0.12  0.00           O  
END    
