# Supplementary material for: Structure of the ordered hydration of amino acids in proteins: analysis of crystal structures
Source: Acta Crystallogr D Biol Crystallogr. 2015 Oct 27;71(Pt 11):2192–202. doi: 10.1107/S1399004715015679 (PMC4631476; doi:10.1107/S1399004715015679)
Supplement: Supplementary file 2 [file d-71-02192-sup2.zip › PDB_files_AA_HS/ILE_E_g-.pdb]

ATOM      1  N   ILE A   0      -0.526  -0.596   1.199  1.00  0.00           N  
ATOM      2  CA  ILE A   0      -0.019   0.046  -0.029  1.00  0.00           C  
ATOM      3  CB  ILE A   0       1.520   0.026  -0.027  1.00  0.00           C  
ATOM      4  CG1 ILE A   0       2.080   0.796   1.185  1.00  0.00           C  
ATOM      5  CD1 ILE A   0       3.579   0.622   1.339  1.00  0.00           C  
ATOM      6  CG2 ILE A   0       2.054   0.603  -1.345  1.00  0.00           C  
ATOM      7  C   ILE A   0      -0.538  -0.642  -1.265  1.00  0.00           C  
ATOM      8  O   ILE A   0      -0.431  -1.875  -1.373  1.00  0.00           O  
ATOM      9  O   HOH A   1       0.601  -3.128   2.047  0.15  0.00           O  
END    
