# Supplementary material for: Structure of the ordered hydration of amino acids in proteins: analysis of crystal structures
Source: Acta Crystallogr D Biol Crystallogr. 2015 Oct 27;71(Pt 11):2192–202. doi: 10.1107/S1399004715015679 (PMC4631476; doi:10.1107/S1399004715015679)
Supplement: Supplementary file 2 [file d-71-02192-sup2.zip › PDB_files_AA_HS/ASP_E_g+.pdb]

ATOM      1  N   ASP A   0      -0.514  -0.611   1.218  1.00  0.00           N  
ATOM      2  CA  ASP A   0       0.028  -0.044   0.014  1.00  0.00           C  
ATOM      3  CB  ASP A   0       1.545   0.016   0.016  1.00  0.00           C  
ATOM      4  CG  ASP A   0       2.203  -1.354  -0.030  1.00  0.00           C  
ATOM      5  OD1 ASP A   0       1.614  -2.317  -0.464  1.00  0.00           O  
ATOM      6  OD2 ASP A   0       3.349  -1.416   0.361  1.00  0.00           O  
ATOM      7  C   ASP A   0      -0.563  -0.692  -1.188  1.00  0.00           C  
ATOM      8  O   ASP A   0      -1.367  -1.600  -1.148  1.00  0.00           O  
ATOM      9  O   HOH A   1       4.978   0.418   0.853  0.25  0.00           O  
ATOM     10  O   HOH A   2       5.012  -3.220  -0.628  0.22  0.00           O  
ATOM     11  O   HOH A   3      -3.739  -2.418  -1.514  0.11  0.00           O  
END    
