# Supplementary material for: Structure of the ordered hydration of amino acids in proteins: analysis of crystal structures
Source: Acta Crystallogr D Biol Crystallogr. 2015 Oct 27;71(Pt 11):2192–202. doi: 10.1107/S1399004715015679 (PMC4631476; doi:10.1107/S1399004715015679)
Supplement: Supplementary file 2 [file d-71-02192-sup2.zip › PDB_files_AA_HS/CYS_H_t.pdb]

ATOM      1  N   CYS A   0      -0.439  -1.352   0.337  1.00  0.00           N  
ATOM      2  CA  CYS A   0       0.052  -0.016  -0.052  1.00  0.00           C  
ATOM      3  CB  CYS A   0       1.554  -0.007  -0.062  1.00  0.00           C  
ATOM      4  SG  CYS A   0       2.307   1.552  -0.435  1.00  0.00           S  
ATOM      5  C   CYS A   0      -0.474   0.395  -1.461  1.00  0.00           C  
ATOM      6  O   CYS A   0      -0.942   1.507  -1.592  1.00  0.00           O  
ATOM      7  O   HOH A   1      -0.454   3.771   0.040  0.14  0.00           O  
END    
