# Supplementary material for: Structure of the ordered hydration of amino acids in proteins: analysis of crystal structures
Source: Acta Crystallogr D Biol Crystallogr. 2015 Oct 27;71(Pt 11):2192–202. doi: 10.1107/S1399004715015679 (PMC4631476; doi:10.1107/S1399004715015679)
Supplement: Supplementary file 2 [file d-71-02192-sup2.zip › PDB_files_AA_HS/SER_H_g+.pdb]

ATOM      1  N   SER A   0      -0.549  -1.319   0.392  1.00  0.00           N  
ATOM      2  CA  SER A   0      -0.036  -0.001  -0.001  1.00  0.00           C  
ATOM      3  CB  SER A   0       1.497   0.012   0.007  1.00  0.00           C  
ATOM      4  OG  SER A   0       2.011  -0.805  -1.014  1.00  0.00           O  
ATOM      5  C   SER A   0      -0.584   0.409  -1.365  1.00  0.00           C  
ATOM      6  O   SER A   0      -0.708   1.602  -1.612  1.00  0.00           O  
ATOM      7  O   HOH A   1       0.384   3.652  -0.222  0.40  0.00           O  
ATOM      8  O   HOH A   2       2.914   0.376  -3.183  0.28  0.00           O  
ATOM      9  O   HOH A   3       1.544  -3.205   1.356  0.23  0.00           O  
ATOM     10  O   HOH A   4       4.595  -1.344  -0.469  0.17  0.00           O  
END    
