# Supplementary material for: Structure of the ordered hydration of amino acids in proteins: analysis of crystal structures
Source: Acta Crystallogr D Biol Crystallogr. 2015 Oct 27;71(Pt 11):2192–202. doi: 10.1107/S1399004715015679 (PMC4631476; doi:10.1107/S1399004715015679)
Supplement: Supplementary file 2 [file d-71-02192-sup2.zip › PDB_files_AA_HS/ILE_H_g-.pdb]

ATOM      1  N   ILE A   0      -0.496  -1.296   0.402  1.00  0.00           N  
ATOM      2  CA  ILE A   0      -0.007   0.009   0.002  1.00  0.00           C  
ATOM      3  CB  ILE A   0       1.545   0.027   0.010  1.00  0.00           C  
ATOM      4  CG1 ILE A   0       2.077  -0.123   1.428  1.00  0.00           C  
ATOM      5  CD1 ILE A   0       3.548  -0.439   1.528  1.00  0.00           C  
ATOM      6  CG2 ILE A   0       2.085   1.297  -0.608  1.00  0.00           C  
ATOM      7  C   ILE A   0      -0.553   0.464  -1.344  1.00  0.00           C  
ATOM      8  O   ILE A   0      -0.970   1.586  -1.520  1.00  0.00           O  
ATOM      9  O   HOH A   1      -0.550   3.766   0.068  0.12  0.00           O  
END    
