# Supplementary material for: Structure of the ordered hydration of amino acids in proteins: analysis of crystal structures
Source: Acta Crystallogr D Biol Crystallogr. 2015 Oct 27;71(Pt 11):2192–202. doi: 10.1107/S1399004715015679 (PMC4631476; doi:10.1107/S1399004715015679)
Supplement: Supplementary file 2 [file d-71-02192-sup2.zip › PDB_files_AA_HS/TYR_E_g-.pdb]

ATOM      1  N   TYR A   0      -0.441  -0.471   1.085  1.00  0.00           N  
ATOM      2  CA  TYR A   0       0.051   0.170  -0.148  1.00  0.00           C  
ATOM      3  CB  TYR A   0       1.599   0.172  -0.144  1.00  0.00           C  
ATOM      4  CG  TYR A   0       2.227   0.876   0.987  1.00  0.00           C  
ATOM      5  CD1 TYR A   0       2.425   2.226   0.845  1.00  0.00           C  
ATOM      6  CE1 TYR A   0       2.983   2.991   1.844  1.00  0.00           C  
ATOM      7  CZ  TYR A   0       3.335   2.437   2.984  1.00  0.00           C  
ATOM      8  OH  TYR A   0       3.914   3.052   4.093  1.00  0.00           O  
ATOM      9  CE2 TYR A   0       3.158   1.100   3.223  1.00  0.00           C  
ATOM     10  CD2 TYR A   0       2.598   0.329   2.192  1.00  0.00           C  
ATOM     11  C   TYR A   0      -0.465  -0.532  -1.344  1.00  0.00           C  
ATOM     12  O   TYR A   0      -0.519  -1.736  -1.409  1.00  0.00           O  
ATOM     13  O   HOH A   1       4.560   1.653   6.503  0.28  0.00           O  
ATOM     14  O   HOH A   2       4.192   5.504   4.072  0.25  0.00           O  
ATOM     15  O   HOH A   3       0.637  -3.166   1.995  0.12  0.00           O  
END    
