# Supplementary material for: Structure of the ordered hydration of amino acids in proteins: analysis of crystal structures
Source: Acta Crystallogr D Biol Crystallogr. 2015 Oct 27;71(Pt 11):2192–202. doi: 10.1107/S1399004715015679 (PMC4631476; doi:10.1107/S1399004715015679)
Supplement: Supplementary file 2 [file d-71-02192-sup2.zip › PDB_files_AA_HS/MET_H_t.pdb]

ATOM      1  N   MET A   0      -0.535  -1.264   0.370  1.00  0.00           N  
ATOM      2  CA  MET A   0      -0.020   0.055   0.009  1.00  0.00           C  
ATOM      3  CB  MET A   0       1.486   0.057  -0.023  1.00  0.00           C  
ATOM      4  CG  MET A   0       2.130   1.406  -0.328  1.00  0.00           C  
ATOM      5  SD  MET A   0       1.730   2.684   0.876  1.00  0.00           S  
ATOM      6  CE  MET A   0       2.747   2.222   2.145  1.00  0.00           C  
ATOM      7  C   MET A   0      -0.549   0.437  -1.375  1.00  0.00           C  
ATOM      8  O   MET A   0      -0.924   1.617  -1.554  1.00  0.00           O  
ATOM      9  O   HOH A   1       1.500  -3.268   1.289  0.15  0.00           O  
END    
