# Supplementary material for: Structure of the ordered hydration of amino acids in proteins: analysis of crystal structures
Source: Acta Crystallogr D Biol Crystallogr. 2015 Oct 27;71(Pt 11):2192–202. doi: 10.1107/S1399004715015679 (PMC4631476; doi:10.1107/S1399004715015679)
Supplement: Supplementary file 2 [file d-71-02192-sup2.zip › PDB_files_AA_HS/THR_E_g+.pdb]

ATOM      1  N   THR A   0      -0.467  -0.633   1.234  1.00  0.00           N  
ATOM      2  CA  THR A   0       0.033   0.009   0.031  1.00  0.00           C  
ATOM      3  CB  THR A   0       1.581  -0.009  -0.015  1.00  0.00           C  
ATOM      4  OG1 THR A   0       2.048  -1.340  -0.041  1.00  0.00           O  
ATOM      5  CG2 THR A   0       2.191   0.693   1.186  1.00  0.00           C  
ATOM      6  C   THR A   0      -0.523  -0.690  -1.204  1.00  0.00           C  
ATOM      7  O   THR A   0      -0.820  -1.870  -1.175  1.00  0.00           O  
ATOM      8  O   HOH A   1       2.415  -2.416  -2.640  0.22  0.00           O  
ATOM      9  O   HOH A   2       4.518  -1.675   0.180  0.18  0.00           O  
ATOM     10  O   HOH A   3       2.578  -2.331   2.523  0.15  0.00           O  
END    
