# Supplementary material for: Structure of the ordered hydration of amino acids in proteins: analysis of crystal structures
Source: Acta Crystallogr D Biol Crystallogr. 2015 Oct 27;71(Pt 11):2192–202. doi: 10.1107/S1399004715015679 (PMC4631476; doi:10.1107/S1399004715015679)
Supplement: Supplementary file 2 [file d-71-02192-sup2.zip › PDB_files_AA_HS/LYS_H_g+.pdb]

ATOM      1  N   LYS A   0      -0.492  -1.259   0.439  1.00  0.00           N  
ATOM      2  CA  LYS A   0       0.010   0.050   0.036  1.00  0.00           C  
ATOM      3  CB  LYS A   0       1.545   0.067   0.039  1.00  0.00           C  
ATOM      4  CG  LYS A   0       2.214  -0.753  -1.024  1.00  0.00           C  
ATOM      5  CD  LYS A   0       3.714  -0.704  -0.866  1.00  0.00           C  
ATOM      6  CE  LYS A   0       4.402  -1.439  -1.986  1.00  0.00           C  
ATOM      7  NZ  LYS A   0       5.861  -1.458  -1.780  1.00  0.00           N  
ATOM      8  C   LYS A   0      -0.537   0.485  -1.334  1.00  0.00           C  
ATOM      9  O   LYS A   0      -0.603   1.667  -1.574  1.00  0.00           O  
ATOM     10  O   HOH A   1       0.532   3.614  -0.312  0.33  0.00           O  
ATOM     11  O   HOH A   2       5.941  -3.350   0.345  0.26  0.00           O  
ATOM     12  O   HOH A   3       1.498  -3.242   1.413  0.20  0.00           O  
ATOM     13  O   HOH A   4       6.852  -2.684  -4.059  0.19  0.00           O  
ATOM     14  O   HOH A   5       6.859   1.026  -1.499  0.16  0.00           O  
ATOM     15  O   HOH A   6      -2.066   3.605  -2.475  0.11  0.00           O  
END    
