# Supplementary material for: Structure of the ordered hydration of amino acids in proteins: analysis of crystal structures
Source: Acta Crystallogr D Biol Crystallogr. 2015 Oct 27;71(Pt 11):2192–202. doi: 10.1107/S1399004715015679 (PMC4631476; doi:10.1107/S1399004715015679)
Supplement: Supplementary file 2 [file d-71-02192-sup2.zip › PDB_files_AA_HS/ALA_H_NA.pdb]

ATOM      1  N   ALA A   0      -0.524  -1.343   0.387  1.00  0.00           N  
ATOM      2  CA  ALA A   0      -0.033   0.039  -0.008  1.00  0.00           C  
ATOM      3  CB  ALA A   0       1.474  -0.002  -0.023  1.00  0.00           C  
ATOM      4  C   ALA A   0      -0.547   0.408  -1.361  1.00  0.00           C  
ATOM      5  O   ALA A   0      -0.885   1.519  -1.568  1.00  0.00           O  
ATOM      6  O   HOH A   1       0.215   3.695  -0.118  0.38  0.00           O  
ATOM      7  O   HOH A   2       1.542  -3.101   1.337  0.12  0.00           O  
END    
