# Supplementary material for: Structure of the ordered hydration of amino acids in proteins: analysis of crystal structures
Source: Acta Crystallogr D Biol Crystallogr. 2015 Oct 27;71(Pt 11):2192–202. doi: 10.1107/S1399004715015679 (PMC4631476; doi:10.1107/S1399004715015679)
Supplement: Supplementary file 2 [file d-71-02192-sup2.zip › PDB_files_AA_HS/GLY_E_NA.pdb]

ATOM      1  N   GLY A   0      -0.438  -0.693   1.212  1.00  0.00           N  
ATOM      2  CA  GLY A   0      -0.111   0.040   0.008  1.00  0.00           C  
ATOM      3  C   GLY A   0      -0.380  -0.735  -1.270  1.00  0.00           C  
ATOM      4  O   GLY A   0      -0.630  -1.895  -1.277  1.00  0.00           O  
ATOM      5  O   HOH A   1      -3.034  -2.873  -0.360  0.06  0.00           O  
ATOM      6  O   HOH A   2      -1.319  -4.093  -2.713  0.04  0.00           O  
ATOM      7  O   HOH A   3       1.114  -2.697   2.273  0.03  0.00           O  
ATOM      8  O   HOH A   4       1.002  -3.990  -1.104  0.03  0.00           O  
END    
