# Supplementary material for: Structure of the ordered hydration of amino acids in proteins: analysis of crystal structures
Source: Acta Crystallogr D Biol Crystallogr. 2015 Oct 27;71(Pt 11):2192–202. doi: 10.1107/S1399004715015679 (PMC4631476; doi:10.1107/S1399004715015679)
Supplement: Supplementary file 2 [file d-71-02192-sup2.zip › PDB_files_AA_HS/PRO_E_g-.pdb]

ATOM      1  N   PRO A   0      -0.447  -0.633   1.272  1.00  0.00           N  
ATOM      2  CA  PRO A   0      -0.035   0.002   0.001  1.00  0.00           C  
ATOM      3  CB  PRO A   0       1.459  -0.057   0.050  1.00  0.00           C  
ATOM      4  CG  PRO A   0       1.809  -0.245   1.489  1.00  0.00           C  
ATOM      5  CD  PRO A   0       0.702  -1.077   2.015  1.00  0.00           C  
ATOM      6  C   PRO A   0      -0.533  -0.713  -1.267  1.00  0.00           C  
ATOM      7  O   PRO A   0      -0.546  -1.915  -1.290  1.00  0.00           O  
ATOM      8  O   HOH A   1       0.771  -4.011  -0.232  0.44  0.00           O  
ATOM      9  O   HOH A   2      -2.223  -3.949  -1.959  0.15  0.00           O  
END    
