# Supplementary material for: Structure of the ordered hydration of amino acids in proteins: analysis of crystal structures
Source: Acta Crystallogr D Biol Crystallogr. 2015 Oct 27;71(Pt 11):2192–202. doi: 10.1107/S1399004715015679 (PMC4631476; doi:10.1107/S1399004715015679)
Supplement: Supplementary file 2 [file d-71-02192-sup2.zip › PDB_files_AA_HS/PHE_E_t.pdb]

ATOM      1  N   PHE A   0      -0.536  -0.550   1.253  1.00  0.00           N  
ATOM      2  CA  PHE A   0      -0.030   0.103   0.070  1.00  0.00           C  
ATOM      3  CB  PHE A   0       1.507   0.083   0.048  1.00  0.00           C  
ATOM      4  CG  PHE A   0       2.126   0.649  -1.197  1.00  0.00           C  
ATOM      5  CD1 PHE A   0       2.075   1.984  -1.348  1.00  0.00           C  
ATOM      6  CE1 PHE A   0       2.631   2.614  -2.465  1.00  0.00           C  
ATOM      7  CZ  PHE A   0       3.211   1.874  -3.407  1.00  0.00           C  
ATOM      8  CE2 PHE A   0       3.276   0.532  -3.315  1.00  0.00           C  
ATOM      9  CD2 PHE A   0       2.736  -0.103  -2.152  1.00  0.00           C  
ATOM     10  C   PHE A   0      -0.567  -0.635  -1.157  1.00  0.00           C  
ATOM     11  O   PHE A   0      -0.445  -1.839  -1.278  1.00  0.00           O  
ATOM     12  O   HOH A   1       0.995  -2.700   2.464  0.14  0.00           O  
ATOM     13  O   HOH A   2       0.917  -3.424  -3.482  0.11  0.00           O  
END    
