# Supplementary material for: Structure of the ordered hydration of amino acids in proteins: analysis of crystal structures
Source: Acta Crystallogr D Biol Crystallogr. 2015 Oct 27;71(Pt 11):2192–202. doi: 10.1107/S1399004715015679 (PMC4631476; doi:10.1107/S1399004715015679)
Supplement: Supplementary file 2 [file d-71-02192-sup2.zip › PDB_files_AA_HS/GLN_H_g+.pdb]

ATOM      1  N   GLN A   0      -0.515  -1.441   0.383  1.00  0.00           N  
ATOM      2  CA  GLN A   0      -0.019  -0.122  -0.015  1.00  0.00           C  
ATOM      3  CB  GLN A   0       1.503  -0.094   0.001  1.00  0.00           C  
ATOM      4  CG  GLN A   0       2.161  -0.902  -1.086  1.00  0.00           C  
ATOM      5  CD  GLN A   0       3.678  -0.902  -1.055  1.00  0.00           C  
ATOM      6  OE1 GLN A   0       4.255  -0.389  -0.190  1.00  0.00           O  
ATOM      7  NE2 GLN A   0       4.271  -1.560  -1.943  1.00  0.00           N  
ATOM      8  C   GLN A   0      -0.562   0.316  -1.408  1.00  0.00           C  
ATOM      9  O   GLN A   0      -0.594   1.502  -1.625  1.00  0.00           O  
ATOM     10  O   HOH A   1       0.441   3.594  -0.215  0.21  0.00           O  
ATOM     11  O   HOH A   2       1.529  -3.196   1.271  0.19  0.00           O  
ATOM     12  O   HOH A   3       4.337   0.594   2.211  0.16  0.00           O  
ATOM     13  O   HOH A   4      -1.793   3.738  -2.987  0.14  0.00           O  
ATOM     14  O   HOH A   5       3.107  -3.784  -2.582  0.11  0.00           O  
ATOM     15  O   HOH A   6       6.983  -0.293   0.569  0.11  0.00           O  
ATOM     16  O   HOH A   7       7.054  -2.715  -2.010  0.10  0.00           O  
END    
