# Supplementary material for: Structure of the ordered hydration of amino acids in proteins: analysis of crystal structures
Source: Acta Crystallogr D Biol Crystallogr. 2015 Oct 27;71(Pt 11):2192–202. doi: 10.1107/S1399004715015679 (PMC4631476; doi:10.1107/S1399004715015679)
Supplement: Supplementary file 2 [file d-71-02192-sup2.zip › PDB_files_AA_HS/TYR_E_t.pdb]

ATOM      1  N   TYR A   0      -0.596  -0.649   1.177  1.00  0.00           N  
ATOM      2  CA  TYR A   0      -0.097  -0.012   0.001  1.00  0.00           C  
ATOM      3  CB  TYR A   0       1.440  -0.019  -0.046  1.00  0.00           C  
ATOM      4  CG  TYR A   0       2.049   0.565  -1.275  1.00  0.00           C  
ATOM      5  CD1 TYR A   0       2.038   1.918  -1.484  1.00  0.00           C  
ATOM      6  CE1 TYR A   0       2.583   2.485  -2.639  1.00  0.00           C  
ATOM      7  CZ  TYR A   0       3.151   1.671  -3.562  1.00  0.00           C  
ATOM      8  OH  TYR A   0       3.691   2.221  -4.707  1.00  0.00           O  
ATOM      9  CE2 TYR A   0       3.164   0.341  -3.391  1.00  0.00           C  
ATOM     10  CD2 TYR A   0       2.616  -0.218  -2.235  1.00  0.00           C  
ATOM     11  C   TYR A   0      -0.619  -0.718  -1.248  1.00  0.00           C  
ATOM     12  O   TYR A   0      -0.525  -1.931  -1.359  1.00  0.00           O  
ATOM     13  O   HOH A   1       4.860   0.729  -6.462  0.22  0.00           O  
ATOM     14  O   HOH A   2       4.309   4.740  -4.854  0.14  0.00           O  
ATOM     15  O   HOH A   3       0.692  -3.116   2.141  0.11  0.00           O  
ATOM     16  O   HOH A   4       1.006  -3.500  -3.119  0.10  0.00           O  
END    
