# Supplementary material for: Structure of the ordered hydration of amino acids in proteins: analysis of crystal structures
Source: Acta Crystallogr D Biol Crystallogr. 2015 Oct 27;71(Pt 11):2192–202. doi: 10.1107/S1399004715015679 (PMC4631476; doi:10.1107/S1399004715015679)
Supplement: Supplementary file 2 [file d-71-02192-sup2.zip › PDB_files_AA_HS/PRO_H_g-.pdb]

ATOM      1  N   PRO A   0      -0.312  -1.302   0.374  1.00  0.00           N  
ATOM      2  CA  PRO A   0       0.035   0.001  -0.026  1.00  0.00           C  
ATOM      3  CB  PRO A   0       1.565  -0.037   0.039  1.00  0.00           C  
ATOM      4  CG  PRO A   0       1.856  -1.127   0.934  1.00  0.00           C  
ATOM      5  CD  PRO A   0       0.778  -2.125   0.855  1.00  0.00           C  
ATOM      6  C   PRO A   0      -0.487   0.485  -1.358  1.00  0.00           C  
ATOM      7  O   PRO A   0      -0.790   1.614  -1.589  1.00  0.00           O  
ATOM      8  O   HOH A   1       0.258   3.624  -0.098  0.29  0.00           O  
END    
