# Supplementary material for: Structure of the ordered hydration of amino acids in proteins: analysis of crystal structures
Source: Acta Crystallogr D Biol Crystallogr. 2015 Oct 27;71(Pt 11):2192–202. doi: 10.1107/S1399004715015679 (PMC4631476; doi:10.1107/S1399004715015679)
Supplement: Supplementary file 2 [file d-71-02192-sup2.zip › PDB_files_AA_HS/LEU_E_g-.pdb]

ATOM      1  N   LEU A   0      -0.507  -0.660   1.257  1.00  0.00           N  
ATOM      2  CA  LEU A   0      -0.009  -0.016   0.006  1.00  0.00           C  
ATOM      3  CB  LEU A   0       1.533  -0.042   0.015  1.00  0.00           C  
ATOM      4  CG  LEU A   0       2.218   0.612   1.176  1.00  0.00           C  
ATOM      5  CD1 LEU A   0       3.744   0.420   1.069  1.00  0.00           C  
ATOM      6  CD2 LEU A   0       1.886   2.073   1.212  1.00  0.00           C  
ATOM      7  C   LEU A   0      -0.513  -0.734  -1.205  1.00  0.00           C  
ATOM      8  O   LEU A   0      -0.569  -1.910  -1.274  1.00  0.00           O  
ATOM      9  O   HOH A   1       0.972  -2.900   2.334  0.14  0.00           O  
END    
