# Supplementary material for: Structure of the ordered hydration of amino acids in proteins: analysis of crystal structures
Source: Acta Crystallogr D Biol Crystallogr. 2015 Oct 27;71(Pt 11):2192–202. doi: 10.1107/S1399004715015679 (PMC4631476; doi:10.1107/S1399004715015679)
Supplement: Supplementary file 2 [file d-71-02192-sup2.zip › PDB_files_AA_HS/CYS_E_g+.pdb]

ATOM      1  N   CYS A   0      -0.528  -0.539   1.434  1.00  0.00           N  
ATOM      2  CA  CYS A   0      -0.016   0.073   0.208  1.00  0.00           C  
ATOM      3  CB  CYS A   0       1.540   0.055   0.225  1.00  0.00           C  
ATOM      4  SG  CYS A   0       2.237  -1.584   0.164  1.00  0.00           S  
ATOM      5  C   CYS A   0      -0.540  -0.684  -1.019  1.00  0.00           C  
ATOM      6  O   CYS A   0      -1.129  -1.726  -0.937  1.00  0.00           O  
END    
