# Supplementary material for: Structure of the ordered hydration of amino acids in proteins: analysis of crystal structures
Source: Acta Crystallogr D Biol Crystallogr. 2015 Oct 27;71(Pt 11):2192–202. doi: 10.1107/S1399004715015679 (PMC4631476; doi:10.1107/S1399004715015679)
Supplement: Supplementary file 2 [file d-71-02192-sup2.zip › PDB_files_AA_HS/HIS_E_g+.pdb]

ATOM      1  N   HIS A   0      -0.532  -0.644   1.333  1.00  0.00           N  
ATOM      2  CA  HIS A   0      -0.019  -0.020   0.117  1.00  0.00           C  
ATOM      3  CB  HIS A   0       1.525  -0.040   0.110  1.00  0.00           C  
ATOM      4  CG  HIS A   0       2.147  -1.384  -0.037  1.00  0.00           C  
ATOM      5  ND1 HIS A   0       2.306  -2.137   1.076  1.00  0.00           N  
ATOM      6  CE1 HIS A   0       2.850  -3.298   0.737  1.00  0.00           C  
ATOM      7  NE2 HIS A   0       3.034  -3.312  -0.520  1.00  0.00           N  
ATOM      8  CD2 HIS A   0       2.608  -2.143  -1.075  1.00  0.00           C  
ATOM      9  C   HIS A   0      -0.563  -0.715  -1.128  1.00  0.00           C  
ATOM     10  O   HIS A   0      -1.061  -1.824  -1.045  1.00  0.00           O  
ATOM     11  O   HOH A   1       2.071  -1.719   3.552  0.35  0.00           O  
ATOM     12  O   HOH A   2       4.407  -5.157  -2.189  0.28  0.00           O  
ATOM     13  O   HOH A   3      -0.938  -3.484   1.704  0.11  0.00           O  
END    
