# Supplementary material for: Structure of the ordered hydration of amino acids in proteins: analysis of crystal structures
Source: Acta Crystallogr D Biol Crystallogr. 2015 Oct 27;71(Pt 11):2192–202. doi: 10.1107/S1399004715015679 (PMC4631476; doi:10.1107/S1399004715015679)
Supplement: Supplementary file 2 [file d-71-02192-sup2.zip › PDB_files_AA_HS/ASN_H_g+.pdb]

ATOM      1  N   ASN A   0      -0.445  -1.284   0.306  1.00  0.00           N  
ATOM      2  CA  ASN A   0       0.098   0.026  -0.096  1.00  0.00           C  
ATOM      3  CB  ASN A   0       1.606   0.072  -0.103  1.00  0.00           C  
ATOM      4  CG  ASN A   0       2.212  -0.903  -1.117  1.00  0.00           C  
ATOM      5  OD1 ASN A   0       1.625  -1.739  -1.656  1.00  0.00           O  
ATOM      6  ND2 ASN A   0       3.447  -0.710  -1.356  1.00  0.00           N  
ATOM      7  C   ASN A   0      -0.532   0.414  -1.447  1.00  0.00           C  
ATOM      8  O   ASN A   0      -0.276   1.516  -1.836  1.00  0.00           O  
ATOM      9  O   HOH A   1       1.420  -3.300   1.195  0.29  0.00           O  
ATOM     10  O   HOH A   2       4.593   1.871  -0.577  0.22  0.00           O  
ATOM     11  O   HOH A   3       0.444   3.596  -0.114  0.21  0.00           O  
ATOM     12  O   HOH A   4       3.028  -3.776  -2.604  0.19  0.00           O  
ATOM     13  O   HOH A   5       5.064  -2.521  -2.849  0.14  0.00           O  
END    
