# Supplementary material for: Structure of the ordered hydration of amino acids in proteins: analysis of crystal structures
Source: Acta Crystallogr D Biol Crystallogr. 2015 Oct 27;71(Pt 11):2192–202. doi: 10.1107/S1399004715015679 (PMC4631476; doi:10.1107/S1399004715015679)
Supplement: Supplementary file 2 [file d-71-02192-sup2.zip › PDB_files_AA_HS/THR_H_g+.pdb]

ATOM      1  N   THR A   0      -0.555  -1.310   0.405  1.00  0.00           N  
ATOM      2  CA  THR A   0      -0.041   0.028   0.002  1.00  0.00           C  
ATOM      3  CB  THR A   0       1.503   0.050  -0.006  1.00  0.00           C  
ATOM      4  OG1 THR A   0       2.004  -0.883  -0.954  1.00  0.00           O  
ATOM      5  CG2 THR A   0       2.079  -0.266   1.349  1.00  0.00           C  
ATOM      6  C   THR A   0      -0.565   0.444  -1.345  1.00  0.00           C  
ATOM      7  O   THR A   0      -0.605   1.603  -1.635  1.00  0.00           O  
ATOM      8  O   HOH A   1       0.449   3.694  -0.249  0.30  0.00           O  
ATOM      9  O   HOH A   2       2.608  -0.410  -3.395  0.22  0.00           O  
ATOM     10  O   HOH A   3       4.639  -1.466  -0.853  0.19  0.00           O  
END    
