# Supplementary material for: Structure of the ordered hydration of amino acids in proteins: analysis of crystal structures
Source: Acta Crystallogr D Biol Crystallogr. 2015 Oct 27;71(Pt 11):2192–202. doi: 10.1107/S1399004715015679 (PMC4631476; doi:10.1107/S1399004715015679)
Supplement: Supplementary file 2 [file d-71-02192-sup2.zip › PDB_files_AA_HS/TYR_H_t.pdb]

ATOM      1  N   TYR A   0      -0.570  -1.249   0.438  1.00  0.00           N  
ATOM      2  CA  TYR A   0      -0.065   0.045   0.063  1.00  0.00           C  
ATOM      3  CB  TYR A   0       1.468   0.078   0.042  1.00  0.00           C  
ATOM      4  CG  TYR A   0       2.057   1.357  -0.424  1.00  0.00           C  
ATOM      5  CD1 TYR A   0       2.100   2.428   0.432  1.00  0.00           C  
ATOM      6  CE1 TYR A   0       2.619   3.648   0.039  1.00  0.00           C  
ATOM      7  CZ  TYR A   0       3.103   3.801  -1.205  1.00  0.00           C  
ATOM      8  OH  TYR A   0       3.637   4.986  -1.670  1.00  0.00           O  
ATOM      9  CE2 TYR A   0       3.068   2.774  -2.105  1.00  0.00           C  
ATOM     10  CD2 TYR A   0       2.545   1.545  -1.704  1.00  0.00           C  
ATOM     11  C   TYR A   0      -0.634   0.484  -1.290  1.00  0.00           C  
ATOM     12  O   TYR A   0      -1.065   1.620  -1.486  1.00  0.00           O  
ATOM     13  O   HOH A   1       3.638   7.015  -0.190  0.27  0.00           O  
ATOM     14  O   HOH A   2       4.603   5.320  -4.158  0.25  0.00           O  
ATOM     15  O   HOH A   3      -1.034   3.598   0.314  0.16  0.00           O  
ATOM     16  O   HOH A   4       1.476  -3.164   1.461  0.11  0.00           O  
END    
