# Supplementary material for: Structure of the ordered hydration of amino acids in proteins: analysis of crystal structures
Source: Acta Crystallogr D Biol Crystallogr. 2015 Oct 27;71(Pt 11):2192–202. doi: 10.1107/S1399004715015679 (PMC4631476; doi:10.1107/S1399004715015679)
Supplement: Supplementary file 2 [file d-71-02192-sup2.zip › PDB_files_AA_HS/LEU_E_t.pdb]

ATOM      1  N   LEU A   0      -0.461  -0.634   1.211  1.00  0.00           N  
ATOM      2  CA  LEU A   0       0.032  -0.002  -0.015  1.00  0.00           C  
ATOM      3  CB  LEU A   0       1.545  -0.026  -0.003  1.00  0.00           C  
ATOM      4  CG  LEU A   0       2.249   0.589  -1.245  1.00  0.00           C  
ATOM      5  CD1 LEU A   0       1.981   2.075  -1.278  1.00  0.00           C  
ATOM      6  CD2 LEU A   0       3.735   0.330  -1.164  1.00  0.00           C  
ATOM      7  C   LEU A   0      -0.519  -0.757  -1.267  1.00  0.00           C  
ATOM      8  O   LEU A   0      -0.327  -1.904  -1.370  1.00  0.00           O  
ATOM      9  O   HOH A   1       1.154  -2.689   2.403  0.14  0.00           O  
END    
