# Supplementary material for: Structure of the ordered hydration of amino acids in proteins: analysis of crystal structures
Source: Acta Crystallogr D Biol Crystallogr. 2015 Oct 27;71(Pt 11):2192–202. doi: 10.1107/S1399004715015679 (PMC4631476; doi:10.1107/S1399004715015679)
Supplement: Supplementary file 2 [file d-71-02192-sup2.zip › PDB_files_AA_HS/MET_E_g+.pdb]

ATOM      1  N   MET A   0      -0.479  -0.736   1.222  1.00  0.00           N  
ATOM      2  CA  MET A   0       0.019  -0.079   0.023  1.00  0.00           C  
ATOM      3  CB  MET A   0       1.518  -0.080   0.023  1.00  0.00           C  
ATOM      4  CG  MET A   0       2.152  -1.444  -0.032  1.00  0.00           C  
ATOM      5  SD  MET A   0       3.939  -1.468  -0.102  1.00  0.00           S  
ATOM      6  CE  MET A   0       4.236  -0.915  -1.682  1.00  0.00           C  
ATOM      7  C   MET A   0      -0.483  -0.762  -1.219  1.00  0.00           C  
ATOM      8  O   MET A   0      -0.971  -1.888  -1.136  1.00  0.00           O  
END    
