# Supplementary material for: Structure of the ordered hydration of amino acids in proteins: analysis of crystal structures
Source: Acta Crystallogr D Biol Crystallogr. 2015 Oct 27;71(Pt 11):2192–202. doi: 10.1107/S1399004715015679 (PMC4631476; doi:10.1107/S1399004715015679)
Supplement: Supplementary file 2 [file d-71-02192-sup2.zip › PDB_files_AA_HS/TRP_H_g-.pdb]

ATOM      1  N   TRP A   0      -0.534  -1.367   0.355  1.00  0.00           N  
ATOM      2  CA  TRP A   0      -0.035  -0.044  -0.042  1.00  0.00           C  
ATOM      3  CB  TRP A   0       1.508  -0.057  -0.034  1.00  0.00           C  
ATOM      4  CG  TRP A   0       2.056   0.019   1.342  1.00  0.00           C  
ATOM      5  CD1 TRP A   0       2.695  -1.002   1.973  1.00  0.00           C  
ATOM      6  NE1 TRP A   0       3.064  -0.592   3.241  1.00  0.00           N  
ATOM      7  CE2 TRP A   0       2.658   0.665   3.429  1.00  0.00           C  
ATOM      8  CD2 TRP A   0       2.016   1.106   2.257  1.00  0.00           C  
ATOM      9  CE3 TRP A   0       1.491   2.370   2.164  1.00  0.00           C  
ATOM     10  CZ3 TRP A   0       1.626   3.227   3.286  1.00  0.00           C  
ATOM     11  CH2 TRP A   0       2.283   2.761   4.422  1.00  0.00           C  
ATOM     12  CZ2 TRP A   0       2.791   1.526   4.530  1.00  0.00           C  
ATOM     13  C   TRP A   0      -0.566   0.372  -1.391  1.00  0.00           C  
ATOM     14  O   TRP A   0      -0.819   1.550  -1.602  1.00  0.00           O  
ATOM     15  O   HOH A   1       4.453  -1.859   5.162  0.30  0.00           O  
ATOM     16  O   HOH A   2       1.157  -3.509   0.290  0.11  0.00           O  
END    
