# Supplementary material for: Structure of the ordered hydration of amino acids in proteins: analysis of crystal structures
Source: Acta Crystallogr D Biol Crystallogr. 2015 Oct 27;71(Pt 11):2192–202. doi: 10.1107/S1399004715015679 (PMC4631476; doi:10.1107/S1399004715015679)
Supplement: Supplementary file 2 [file d-71-02192-sup2.zip › PDB_files_AA_HS/HIS_E_g-.pdb]

ATOM      1  N   HIS A   0      -0.409  -0.675   1.237  1.00  0.00           N  
ATOM      2  CA  HIS A   0       0.081  -0.024   0.006  1.00  0.00           C  
ATOM      3  CB  HIS A   0       1.602  -0.041   0.004  1.00  0.00           C  
ATOM      4  CG  HIS A   0       2.262   0.656   1.143  1.00  0.00           C  
ATOM      5  ND1 HIS A   0       2.509   1.984   1.198  1.00  0.00           N  
ATOM      6  CE1 HIS A   0       3.053   2.260   2.421  1.00  0.00           C  
ATOM      7  NE2 HIS A   0       3.111   1.204   3.067  1.00  0.00           N  
ATOM      8  CD2 HIS A   0       2.633   0.176   2.314  1.00  0.00           C  
ATOM      9  C   HIS A   0      -0.436  -0.738  -1.187  1.00  0.00           C  
ATOM     10  O   HIS A   0      -0.421  -1.914  -1.294  1.00  0.00           O  
ATOM     11  O   HOH A   1       4.238   1.427   5.504  0.31  0.00           O  
ATOM     12  O   HOH A   2       1.888   3.595  -1.056  0.26  0.00           O  
ATOM     13  O   HOH A   3       0.768  -3.097   2.070  0.15  0.00           O  
END    
