# Supplementary material for: Structure of the ordered hydration of amino acids in proteins: analysis of crystal structures
Source: Acta Crystallogr D Biol Crystallogr. 2015 Oct 27;71(Pt 11):2192–202. doi: 10.1107/S1399004715015679 (PMC4631476; doi:10.1107/S1399004715015679)
Supplement: Supplementary file 2 [file d-71-02192-sup2.zip › PDB_files_AA_HS/THR_E_t.pdb]

ATOM      1  N   THR A   0      -0.432  -0.705   1.189  1.00  0.00           N  
ATOM      2  CA  THR A   0       0.050  -0.081  -0.019  1.00  0.00           C  
ATOM      3  CB  THR A   0       1.621  -0.066  -0.011  1.00  0.00           C  
ATOM      4  OG1 THR A   0       2.098   0.691  -1.114  1.00  0.00           O  
ATOM      5  CG2 THR A   0       2.193  -1.491  -0.120  1.00  0.00           C  
ATOM      6  C   THR A   0      -0.487  -0.730  -1.265  1.00  0.00           C  
ATOM      7  O   THR A   0      -0.886  -1.897  -1.215  1.00  0.00           O  
ATOM      8  O   HOH A   1       1.825   3.440  -0.364  0.16  0.00           O  
ATOM      9  O   HOH A   2       3.187   0.143  -3.274  0.15  0.00           O  
ATOM     10  O   HOH A   3       4.735   1.037  -1.274  0.14  0.00           O  
END    
