# Supplementary material for: Structure of the ordered hydration of amino acids in proteins: analysis of crystal structures
Source: Acta Crystallogr D Biol Crystallogr. 2015 Oct 27;71(Pt 11):2192–202. doi: 10.1107/S1399004715015679 (PMC4631476; doi:10.1107/S1399004715015679)
Supplement: Supplementary file 2 [file d-71-02192-sup2.zip › PDB_files_AA_HS/SER_E_g+.pdb]

ATOM      1  N   SER A   0      -0.536  -0.634   1.215  1.00  0.00           N  
ATOM      2  CA  SER A   0      -0.030  -0.002  -0.014  1.00  0.00           C  
ATOM      3  CB  SER A   0       1.524  -0.010  -0.012  1.00  0.00           C  
ATOM      4  OG  SER A   0       1.997  -1.331  -0.087  1.00  0.00           O  
ATOM      5  C   SER A   0      -0.551  -0.719  -1.253  1.00  0.00           C  
ATOM      6  O   SER A   0      -1.003  -1.826  -1.198  1.00  0.00           O  
ATOM      7  O   HOH A   1       2.525  -2.307  -2.592  0.34  0.00           O  
ATOM      8  O   HOH A   2       2.480  -2.134   2.478  0.32  0.00           O  
ATOM      9  O   HOH A   3       4.491  -1.353   0.261  0.18  0.00           O  
ATOM     10  O   HOH A   4      -0.497  -3.624   1.753  0.10  0.00           O  
END    
