# Supplementary material for: Structure of the ordered hydration of amino acids in proteins: analysis of crystal structures
Source: Acta Crystallogr D Biol Crystallogr. 2015 Oct 27;71(Pt 11):2192–202. doi: 10.1107/S1399004715015679 (PMC4631476; doi:10.1107/S1399004715015679)
Supplement: Supplementary file 2 [file d-71-02192-sup2.zip › PDB_files_AA_HS/CYS_E_g-.pdb]

ATOM      1  N   CYS A   0      -0.525  -0.735   1.291  1.00  0.00           N  
ATOM      2  CA  CYS A   0       0.036  -0.118   0.053  1.00  0.00           C  
ATOM      3  CB  CYS A   0       1.565  -0.151   0.082  1.00  0.00           C  
ATOM      4  SG  CYS A   0       2.308   0.726   1.479  1.00  0.00           S  
ATOM      5  C   CYS A   0      -0.479  -0.809  -1.207  1.00  0.00           C  
ATOM      6  O   CYS A   0      -1.047  -1.901  -1.145  1.00  0.00           O  
ATOM      7  O   HOH A   1       0.686  -3.204   2.142  0.19  0.00           O  
END    
