# Supplementary material for: Structure of the ordered hydration of amino acids in proteins: analysis of crystal structures
Source: Acta Crystallogr D Biol Crystallogr. 2015 Oct 27;71(Pt 11):2192–202. doi: 10.1107/S1399004715015679 (PMC4631476; doi:10.1107/S1399004715015679)
Supplement: Supplementary file 2 [file d-71-02192-sup2.zip › PDB_files_AA_HS/MET_E_t.pdb]

ATOM      1  N   MET A   0      -0.517  -0.702   1.091  1.00  0.00           N  
ATOM      2  CA  MET A   0      -0.006  -0.056  -0.125  1.00  0.00           C  
ATOM      3  CB  MET A   0       1.510  -0.070  -0.133  1.00  0.00           C  
ATOM      4  CG  MET A   0       2.130   0.618  -1.358  1.00  0.00           C  
ATOM      5  SD  MET A   0       3.917   0.598  -1.360  1.00  0.00           S  
ATOM      6  CE  MET A   0       4.262   1.670  -0.134  1.00  0.00           C  
ATOM      7  C   MET A   0      -0.542  -0.731  -1.374  1.00  0.00           C  
ATOM      8  O   MET A   0      -0.489  -1.949  -1.436  1.00  0.00           O  
ATOM      9  O   HOH A   1       0.544  -3.126   2.072  0.13  0.00           O  
END    
