# Supplementary material for: Structure of the ordered hydration of amino acids in proteins: analysis of crystal structures
Source: Acta Crystallogr D Biol Crystallogr. 2015 Oct 27;71(Pt 11):2192–202. doi: 10.1107/S1399004715015679 (PMC4631476; doi:10.1107/S1399004715015679)
Supplement: Supplementary file 2 [file d-71-02192-sup2.zip › PDB_files_AA_HS/HIS_H_g-.pdb]

ATOM      1  N   HIS A   0      -0.478  -1.309   0.407  1.00  0.00           N  
ATOM      2  CA  HIS A   0       0.005   0.010  -0.001  1.00  0.00           C  
ATOM      3  CB  HIS A   0       1.547   0.010   0.013  1.00  0.00           C  
ATOM      4  CG  HIS A   0       2.130  -0.068   1.364  1.00  0.00           C  
ATOM      5  ND1 HIS A   0       2.102   0.960   2.243  1.00  0.00           N  
ATOM      6  CE1 HIS A   0       2.687   0.590   3.359  1.00  0.00           C  
ATOM      7  NE2 HIS A   0       3.063  -0.620   3.267  1.00  0.00           N  
ATOM      8  CD2 HIS A   0       2.752  -1.071   2.014  1.00  0.00           C  
ATOM      9  C   HIS A   0      -0.504   0.430  -1.347  1.00  0.00           C  
ATOM     10  O   HIS A   0      -0.602   1.576  -1.626  1.00  0.00           O  
ATOM     11  O   HOH A   1       0.785   3.355   1.838  0.41  0.00           O  
ATOM     12  O   HOH A   2       4.211  -2.088   5.309  0.33  0.00           O  
END    
