# Supplementary material for: Structure of the ordered hydration of amino acids in proteins: analysis of crystal structures
Source: Acta Crystallogr D Biol Crystallogr. 2015 Oct 27;71(Pt 11):2192–202. doi: 10.1107/S1399004715015679 (PMC4631476; doi:10.1107/S1399004715015679)
Supplement: Supplementary file 2 [file d-71-02192-sup2.zip › PDB_files_AA_HS/LEU_E_g+.pdb]

ATOM      1  N   LEU A   0      -0.490  -0.616   1.152  1.00  0.00           N  
ATOM      2  CA  LEU A   0       0.031   0.002  -0.067  1.00  0.00           C  
ATOM      3  CB  LEU A   0       1.553   0.010  -0.055  1.00  0.00           C  
ATOM      4  CG  LEU A   0       2.263  -1.337  -0.033  1.00  0.00           C  
ATOM      5  CD1 LEU A   0       2.372  -1.932  -1.409  1.00  0.00           C  
ATOM      6  CD2 LEU A   0       3.661  -1.156   0.518  1.00  0.00           C  
ATOM      7  C   LEU A   0      -0.531  -0.677  -1.282  1.00  0.00           C  
ATOM      8  O   LEU A   0      -1.001  -1.810  -1.223  1.00  0.00           O  
END    
