# Supplementary material for: Structure of the ordered hydration of amino acids in proteins: analysis of crystal structures
Source: Acta Crystallogr D Biol Crystallogr. 2015 Oct 27;71(Pt 11):2192–202. doi: 10.1107/S1399004715015679 (PMC4631476; doi:10.1107/S1399004715015679)
Supplement: Supplementary file 2 [file d-71-02192-sup2.zip › PDB_files_AA_HS/ASN_E_g-.pdb]

ATOM      1  N   ASN A   0      -0.438  -0.575   1.175  1.00  0.00           N  
ATOM      2  CA  ASN A   0       0.044   0.014  -0.038  1.00  0.00           C  
ATOM      3  CB  ASN A   0       1.568   0.050  -0.038  1.00  0.00           C  
ATOM      4  CG  ASN A   0       2.168   0.846   1.089  1.00  0.00           C  
ATOM      5  OD1 ASN A   0       1.871   1.947   1.292  1.00  0.00           O  
ATOM      6  ND2 ASN A   0       3.075   0.292   1.748  1.00  0.00           N  
ATOM      7  C   ASN A   0      -0.502  -0.684  -1.223  1.00  0.00           C  
ATOM      8  O   ASN A   0      -0.443  -1.873  -1.350  1.00  0.00           O  
ATOM      9  O   HOH A   1       0.983  -2.804   2.359  0.17  0.00           O  
ATOM     10  O   HOH A   2       4.687   1.567   3.655  0.14  0.00           O  
ATOM     11  O   HOH A   3       3.272   3.717   2.649  0.12  0.00           O  
ATOM     12  O   HOH A   4       4.280  -2.070   1.132  0.11  0.00           O  
END    
