# Supplementary material for: Structure of the ordered hydration of amino acids in proteins: analysis of crystal structures
Source: Acta Crystallogr D Biol Crystallogr. 2015 Oct 27;71(Pt 11):2192–202. doi: 10.1107/S1399004715015679 (PMC4631476; doi:10.1107/S1399004715015679)
Supplement: Supplementary file 2 [file d-71-02192-sup2.zip › PDB_files_AA_HS/HIS_H_t.pdb]

ATOM      1  N   HIS A   0      -0.499  -1.255   0.549  1.00  0.00           N  
ATOM      2  CA  HIS A   0      -0.000   0.046   0.157  1.00  0.00           C  
ATOM      3  CB  HIS A   0       1.534   0.062   0.134  1.00  0.00           C  
ATOM      4  CG  HIS A   0       2.124   1.348  -0.337  1.00  0.00           C  
ATOM      5  ND1 HIS A   0       2.148   2.363   0.535  1.00  0.00           N  
ATOM      6  CE1 HIS A   0       2.695   3.408  -0.024  1.00  0.00           C  
ATOM      7  NE2 HIS A   0       3.038   3.095  -1.249  1.00  0.00           N  
ATOM      8  CD2 HIS A   0       2.725   1.801  -1.469  1.00  0.00           C  
ATOM      9  C   HIS A   0      -0.591   0.490  -1.193  1.00  0.00           C  
ATOM     10  O   HIS A   0      -0.963   1.626  -1.389  1.00  0.00           O  
ATOM     11  O   HOH A   1       0.794   2.787   2.651  0.25  0.00           O  
ATOM     12  O   HOH A   2       4.393   4.506  -3.328  0.20  0.00           O  
ATOM     13  O   HOH A   3      -0.845   3.799  -0.021  0.16  0.00           O  
END    
