# Supplementary material for: Structure of the ordered hydration of amino acids in proteins: analysis of crystal structures
Source: Acta Crystallogr D Biol Crystallogr. 2015 Oct 27;71(Pt 11):2192–202. doi: 10.1107/S1399004715015679 (PMC4631476; doi:10.1107/S1399004715015679)
Supplement: Supplementary file 2 [file d-71-02192-sup2.zip › PDB_files_AA_HS/THR_E_g-.pdb]

ATOM      1  N   THR A   0      -0.510  -0.631   1.211  1.00  0.00           N  
ATOM      2  CA  THR A   0       0.001   0.024   0.010  1.00  0.00           C  
ATOM      3  CB  THR A   0       1.536   0.001  -0.003  1.00  0.00           C  
ATOM      4  OG1 THR A   0       2.033   0.678   1.148  1.00  0.00           O  
ATOM      5  CG2 THR A   0       2.084   0.680  -1.242  1.00  0.00           C  
ATOM      6  C   THR A   0      -0.534  -0.695  -1.210  1.00  0.00           C  
ATOM      7  O   THR A   0      -0.447  -1.911  -1.321  1.00  0.00           O  
ATOM      8  O   HOH A   1       2.172  -0.906   3.364  0.45  0.00           O  
ATOM      9  O   HOH A   2       4.474   1.748   1.237  0.30  0.00           O  
ATOM     10  O   HOH A   3       0.504  -3.181   1.986  0.23  0.00           O  
ATOM     11  O   HOH A   4       1.694  -2.973  -2.836  0.15  0.00           O  
END    
