# Supplementary material for: Structure of the ordered hydration of amino acids in proteins: analysis of crystal structures
Source: Acta Crystallogr D Biol Crystallogr. 2015 Oct 27;71(Pt 11):2192–202. doi: 10.1107/S1399004715015679 (PMC4631476; doi:10.1107/S1399004715015679)
Supplement: Supplementary file 2 [file d-71-02192-sup2.zip › PDB_files_AA_HS/ASP_H_g+.pdb]

ATOM      1  N   ASP A   0      -0.521  -1.371   0.450  1.00  0.00           N  
ATOM      2  CA  ASP A   0      -0.018  -0.078   0.043  1.00  0.00           C  
ATOM      3  CB  ASP A   0       1.507  -0.066   0.051  1.00  0.00           C  
ATOM      4  CG  ASP A   0       2.137  -1.037  -0.896  1.00  0.00           C  
ATOM      5  OD1 ASP A   0       1.569  -2.017  -1.305  1.00  0.00           O  
ATOM      6  OD2 ASP A   0       3.325  -0.899  -1.113  1.00  0.00           O  
ATOM      7  C   ASP A   0      -0.502   0.390  -1.334  1.00  0.00           C  
ATOM      8  O   ASP A   0      -0.735   1.533  -1.518  1.00  0.00           O  
ATOM      9  O   HOH A   1       0.461   3.740  -0.092  0.21  0.00           O  
ATOM     10  O   HOH A   2       1.585  -3.562   1.158  0.20  0.00           O  
ATOM     11  O   HOH A   3       4.841   1.035  -0.506  0.16  0.00           O  
ATOM     12  O   HOH A   4       3.090  -3.320  -2.636  0.16  0.00           O  
END    
