# Supplementary material for: Structure of the ordered hydration of amino acids in proteins: analysis of crystal structures
Source: Acta Crystallogr D Biol Crystallogr. 2015 Oct 27;71(Pt 11):2192–202. doi: 10.1107/S1399004715015679 (PMC4631476; doi:10.1107/S1399004715015679)
Supplement: Supplementary file 2 [file d-71-02192-sup2.zip › PDB_files_AA_HS/TRP_E_g+.pdb]

ATOM      1  N   TRP A   0      -0.575  -0.613   1.372  1.00  0.00           N  
ATOM      2  CA  TRP A   0      -0.057   0.025   0.165  1.00  0.00           C  
ATOM      3  CB  TRP A   0       1.484   0.011   0.153  1.00  0.00           C  
ATOM      4  CG  TRP A   0       2.124  -1.352   0.125  1.00  0.00           C  
ATOM      5  CD1 TRP A   0       2.566  -2.081  -0.985  1.00  0.00           C  
ATOM      6  NE1 TRP A   0       3.090  -3.251  -0.512  1.00  0.00           N  
ATOM      7  CE2 TRP A   0       3.053  -3.382   0.841  1.00  0.00           C  
ATOM      8  CD2 TRP A   0       2.439  -2.163   1.256  1.00  0.00           C  
ATOM      9  CE3 TRP A   0       2.261  -1.963   2.603  1.00  0.00           C  
ATOM     10  CZ3 TRP A   0       2.668  -2.913   3.483  1.00  0.00           C  
ATOM     11  CH2 TRP A   0       3.246  -4.088   3.057  1.00  0.00           C  
ATOM     12  CZ2 TRP A   0       3.480  -4.394   1.756  1.00  0.00           C  
ATOM     13  C   TRP A   0      -0.629  -0.686  -1.068  1.00  0.00           C  
ATOM     14  O   TRP A   0      -1.112  -1.795  -0.979  1.00  0.00           O  
ATOM     15  O   HOH A   1       4.580  -5.063  -2.494  0.35  0.00           O  
ATOM     16  O   HOH A   2      -0.233  -3.980  -3.021  0.10  0.00           O  
END    
