# Supplementary material for: Structure of the ordered hydration of amino acids in proteins: analysis of crystal structures
Source: Acta Crystallogr D Biol Crystallogr. 2015 Oct 27;71(Pt 11):2192–202. doi: 10.1107/S1399004715015679 (PMC4631476; doi:10.1107/S1399004715015679)
Supplement: Supplementary file 2 [file d-71-02192-sup2.zip › PDB_files_AA_HS/PRO_H_g+.pdb]

ATOM      1  N   PRO A   0      -0.397  -1.320   0.386  1.00  0.00           N  
ATOM      2  CA  PRO A   0      -0.016  -0.019  -0.033  1.00  0.00           C  
ATOM      3  CB  PRO A   0       1.494  -0.108  -0.014  1.00  0.00           C  
ATOM      4  CG  PRO A   0       1.795  -1.487  -0.051  1.00  0.00           C  
ATOM      5  CD  PRO A   0       0.696  -2.206   0.584  1.00  0.00           C  
ATOM      6  C   PRO A   0      -0.516   0.452  -1.369  1.00  0.00           C  
ATOM      7  O   PRO A   0      -0.736   1.615  -1.619  1.00  0.00           O  
ATOM      8  O   HOH A   1       0.604   3.570  -0.229  0.24  0.00           O  
END    
