# Supplementary material for: Structure of the ordered hydration of amino acids in proteins: analysis of crystal structures
Source: Acta Crystallogr D Biol Crystallogr. 2015 Oct 27;71(Pt 11):2192–202. doi: 10.1107/S1399004715015679 (PMC4631476; doi:10.1107/S1399004715015679)
Supplement: Supplementary file 2 [file d-71-02192-sup2.zip › PDB_files_AA_HS/VAL_E_g-.pdb]

ATOM      1  N   VAL A   0      -0.533  -0.622   1.255  1.00  0.00           N  
ATOM      2  CA  VAL A   0      -0.017  -0.011   0.016  1.00  0.00           C  
ATOM      3  CB  VAL A   0       1.564  -0.007   0.011  1.00  0.00           C  
ATOM      4  CG1 VAL A   0       2.094   0.781   1.186  1.00  0.00           C  
ATOM      5  CG2 VAL A   0       2.075  -1.422  -0.014  1.00  0.00           C  
ATOM      6  C   VAL A   0      -0.546  -0.720  -1.221  1.00  0.00           C  
ATOM      7  O   VAL A   0      -0.940  -1.871  -1.179  1.00  0.00           O  
END    
