# Supplementary material for: Structure of the ordered hydration of amino acids in proteins: analysis of crystal structures
Source: Acta Crystallogr D Biol Crystallogr. 2015 Oct 27;71(Pt 11):2192–202. doi: 10.1107/S1399004715015679 (PMC4631476; doi:10.1107/S1399004715015679)
Supplement: Supplementary file 2 [file d-71-02192-sup2.zip › PDB_files_AA_HS/TRP_E_g-.pdb]

ATOM      1  N   TRP A   0      -0.556  -0.554   1.201  1.00  0.00           N  
ATOM      2  CA  TRP A   0      -0.066   0.083  -0.035  1.00  0.00           C  
ATOM      3  CB  TRP A   0       1.459   0.058  -0.030  1.00  0.00           C  
ATOM      4  CG  TRP A   0       2.105   0.930   0.990  1.00  0.00           C  
ATOM      5  CD1 TRP A   0       2.469   0.561   2.274  1.00  0.00           C  
ATOM      6  NE1 TRP A   0       2.995   1.670   2.898  1.00  0.00           N  
ATOM      7  CE2 TRP A   0       2.992   2.744   2.103  1.00  0.00           C  
ATOM      8  CD2 TRP A   0       2.413   2.304   0.906  1.00  0.00           C  
ATOM      9  CE3 TRP A   0       2.261   3.189  -0.137  1.00  0.00           C  
ATOM     10  CZ3 TRP A   0       2.687   4.511   0.046  1.00  0.00           C  
ATOM     11  CH2 TRP A   0       3.245   4.902   1.254  1.00  0.00           C  
ATOM     12  CZ2 TRP A   0       3.417   4.067   2.298  1.00  0.00           C  
ATOM     13  C   TRP A   0      -0.568  -0.647  -1.261  1.00  0.00           C  
ATOM     14  O   TRP A   0      -0.605  -1.851  -1.326  1.00  0.00           O  
ATOM     15  O   HOH A   1       0.886  -2.954   2.274  0.45  0.00           O  
ATOM     16  O   HOH A   2       4.195   1.683   5.516  0.31  0.00           O  
ATOM     17  O   HOH A   3      -1.645  -4.069  -0.363  0.12  0.00           O  
ATOM     18  O   HOH A   4       1.078  -3.942  -1.106  0.11  0.00           O  
END    
