# Supplementary material for: Structure of the ordered hydration of amino acids in proteins: analysis of crystal structures
Source: Acta Crystallogr D Biol Crystallogr. 2015 Oct 27;71(Pt 11):2192–202. doi: 10.1107/S1399004715015679 (PMC4631476; doi:10.1107/S1399004715015679)
Supplement: Supplementary file 2 [file d-71-02192-sup2.zip › PDB_files_AA_HS/LYS_E_t.pdb]

ATOM      1  N   LYS A   0      -0.515  -0.480   1.272  1.00  0.00           N  
ATOM      2  CA  LYS A   0      -0.026   0.127   0.042  1.00  0.00           C  
ATOM      3  CB  LYS A   0       1.488   0.161   0.068  1.00  0.00           C  
ATOM      4  CG  LYS A   0       2.129   0.851  -1.104  1.00  0.00           C  
ATOM      5  CD  LYS A   0       3.626   0.875  -1.027  1.00  0.00           C  
ATOM      6  CE  LYS A   0       4.269   1.568  -2.190  1.00  0.00           C  
ATOM      7  NZ  LYS A   0       5.732   1.604  -2.082  1.00  0.00           N  
ATOM      8  C   LYS A   0      -0.531  -0.601  -1.188  1.00  0.00           C  
ATOM      9  O   LYS A   0      -0.458  -1.783  -1.267  1.00  0.00           O  
ATOM     10  O   HOH A   1       6.440   2.734  -4.464  0.15  0.00           O  
ATOM     11  O   HOH A   2       6.492   2.600   0.222  0.13  0.00           O  
ATOM     12  O   HOH A   3       6.431  -1.280  -2.690  0.12  0.00           O  
ATOM     13  O   HOH A   4       1.830  -3.112  -2.667  0.12  0.00           O  
END    
