# Supplementary material for: Structure of the ordered hydration of amino acids in proteins: analysis of crystal structures
Source: Acta Crystallogr D Biol Crystallogr. 2015 Oct 27;71(Pt 11):2192–202. doi: 10.1107/S1399004715015679 (PMC4631476; doi:10.1107/S1399004715015679)
Supplement: Supplementary file 2 [file d-71-02192-sup2.zip › PDB_files_AA_HS/GLU_H_g+.pdb]

ATOM      1  N   GLU A   0      -0.466  -1.357   0.510  1.00  0.00           N  
ATOM      2  CA  GLU A   0       0.036  -0.051   0.101  1.00  0.00           C  
ATOM      3  CB  GLU A   0       1.556  -0.037   0.124  1.00  0.00           C  
ATOM      4  CG  GLU A   0       2.257  -0.865  -0.899  1.00  0.00           C  
ATOM      5  CD  GLU A   0       3.771  -0.890  -0.812  1.00  0.00           C  
ATOM      6  OE1 GLU A   0       4.298  -0.262   0.034  1.00  0.00           O  
ATOM      7  OE2 GLU A   0       4.374  -1.552  -1.606  1.00  0.00           O  
ATOM      8  C   GLU A   0      -0.495   0.430  -1.284  1.00  0.00           C  
ATOM      9  O   GLU A   0      -0.633   1.588  -1.464  1.00  0.00           O  
ATOM     10  O   HOH A   1       0.496   3.776  -0.343  0.30  0.00           O  
ATOM     11  O   HOH A   2       3.220  -2.496  -3.733  0.20  0.00           O  
ATOM     12  O   HOH A   3       1.368  -3.216   1.417  0.19  0.00           O  
ATOM     13  O   HOH A   4       4.204   1.798   1.691  0.16  0.00           O  
ATOM     14  O   HOH A   5       6.705  -2.338  -1.397  0.15  0.00           O  
ATOM     15  O   HOH A   6       6.804   0.787  -0.209  0.10  0.00           O  
END    
