# Supplementary material for: Structure of the ordered hydration of amino acids in proteins: analysis of crystal structures
Source: Acta Crystallogr D Biol Crystallogr. 2015 Oct 27;71(Pt 11):2192–202. doi: 10.1107/S1399004715015679 (PMC4631476; doi:10.1107/S1399004715015679)
Supplement: Supplementary file 2 [file d-71-02192-sup2.zip › PDB_files_AA_HS/LEU_H_g+.pdb]

ATOM      1  N   LEU A   0      -0.519  -1.389   0.419  1.00  0.00           N  
ATOM      2  CA  LEU A   0      -0.024  -0.054   0.011  1.00  0.00           C  
ATOM      3  CB  LEU A   0       1.532  -0.072   0.023  1.00  0.00           C  
ATOM      4  CG  LEU A   0       2.318  -0.853  -0.962  1.00  0.00           C  
ATOM      5  CD1 LEU A   0       2.450  -0.011  -2.229  1.00  0.00           C  
ATOM      6  CD2 LEU A   0       3.709  -1.148  -0.455  1.00  0.00           C  
ATOM      7  C   LEU A   0      -0.593   0.361  -1.339  1.00  0.00           C  
ATOM      8  O   LEU A   0      -0.768   1.552  -1.579  1.00  0.00           O  
ATOM      9  O   HOH A   1       0.229   3.806  -0.074  0.43  0.00           O  
END    
