# Supplementary material for: Structure of the ordered hydration of amino acids in proteins: analysis of crystal structures
Source: Acta Crystallogr D Biol Crystallogr. 2015 Oct 27;71(Pt 11):2192–202. doi: 10.1107/S1399004715015679 (PMC4631476; doi:10.1107/S1399004715015679)
Supplement: Supplementary file 2 [file d-71-02192-sup2.zip › PDB_files_AA_HS/GLU_H_g-.pdb]

ATOM      1  N   GLU A   0      -0.519  -1.242   0.406  1.00  0.00           N  
ATOM      2  CA  GLU A   0      -0.027   0.072   0.019  1.00  0.00           C  
ATOM      3  CB  GLU A   0       1.503   0.072   0.018  1.00  0.00           C  
ATOM      4  CG  GLU A   0       2.130  -0.019   1.378  1.00  0.00           C  
ATOM      5  CD  GLU A   0       3.622  -0.145   1.403  1.00  0.00           C  
ATOM      6  OE1 GLU A   0       4.217  -0.342   0.390  1.00  0.00           O  
ATOM      7  OE2 GLU A   0       4.183  -0.141   2.476  1.00  0.00           O  
ATOM      8  C   GLU A   0      -0.508   0.529  -1.335  1.00  0.00           C  
ATOM      9  O   GLU A   0      -0.864   1.654  -1.560  1.00  0.00           O  
ATOM     10  O   HOH A   1       0.280   3.886   0.122  0.32  0.00           O  
ATOM     11  O   HOH A   2       4.472  -0.655  -2.266  0.19  0.00           O  
ATOM     12  O   HOH A   3       3.026  -0.000   4.543  0.17  0.00           O  
ATOM     13  O   HOH A   4       6.382  -2.556   0.668  0.14  0.00           O  
END    
