# Supplementary material for: Structure of the ordered hydration of amino acids in proteins: analysis of crystal structures
Source: Acta Crystallogr D Biol Crystallogr. 2015 Oct 27;71(Pt 11):2192–202. doi: 10.1107/S1399004715015679 (PMC4631476; doi:10.1107/S1399004715015679)
Supplement: Supplementary file 2 [file d-71-02192-sup2.zip › PDB_files_AA_HS/VAL_H_g-.pdb]

ATOM      1  N   VAL A   0      -0.499  -1.325   0.379  1.00  0.00           N  
ATOM      2  CA  VAL A   0       0.011  -0.022  -0.030  1.00  0.00           C  
ATOM      3  CB  VAL A   0       1.569   0.032  -0.025  1.00  0.00           C  
ATOM      4  CG1 VAL A   0       2.111  -0.260   1.353  1.00  0.00           C  
ATOM      5  CG2 VAL A   0       2.164  -0.921  -1.045  1.00  0.00           C  
ATOM      6  C   VAL A   0      -0.525   0.434  -1.388  1.00  0.00           C  
ATOM      7  O   VAL A   0      -0.468   1.593  -1.695  1.00  0.00           O  
ATOM      8  O   HOH A   1       0.388   3.702  -0.348  0.15  0.00           O  
END    
