# Supplementary material for: Structure of the ordered hydration of amino acids in proteins: analysis of crystal structures
Source: Acta Crystallogr D Biol Crystallogr. 2015 Oct 27;71(Pt 11):2192–202. doi: 10.1107/S1399004715015679 (PMC4631476; doi:10.1107/S1399004715015679)
Supplement: Supplementary file 2 [file d-71-02192-sup2.zip › PDB_files_AA_HS/PHE_E_g-.pdb]

ATOM      1  N   PHE A   0      -0.463  -0.660   1.223  1.00  0.00           N  
ATOM      2  CA  PHE A   0       0.039  -0.014   0.005  1.00  0.00           C  
ATOM      3  CB  PHE A   0       1.573  -0.034   0.002  1.00  0.00           C  
ATOM      4  CG  PHE A   0       2.210   0.750   1.101  1.00  0.00           C  
ATOM      5  CD1 PHE A   0       2.402   2.102   0.984  1.00  0.00           C  
ATOM      6  CE1 PHE A   0       2.992   2.829   2.043  1.00  0.00           C  
ATOM      7  CZ  PHE A   0       3.341   2.184   3.163  1.00  0.00           C  
ATOM      8  CE2 PHE A   0       3.166   0.862   3.318  1.00  0.00           C  
ATOM      9  CD2 PHE A   0       2.576   0.127   2.259  1.00  0.00           C  
ATOM     10  C   PHE A   0      -0.489  -0.705  -1.211  1.00  0.00           C  
ATOM     11  O   PHE A   0      -0.524  -1.918  -1.272  1.00  0.00           O  
ATOM     12  O   HOH A   1       0.642  -3.132   1.972  0.18  0.00           O  
END    
