# Supplementary material for: Structure of the ordered hydration of amino acids in proteins: analysis of crystal structures
Source: Acta Crystallogr D Biol Crystallogr. 2015 Oct 27;71(Pt 11):2192–202. doi: 10.1107/S1399004715015679 (PMC4631476; doi:10.1107/S1399004715015679)
Supplement: Supplementary file 2 [file d-71-02192-sup2.zip › PDB_files_AA_HS/TYR_E_g+.pdb]

ATOM      1  N   TYR A   0      -0.469  -0.594   1.257  1.00  0.00           N  
ATOM      2  CA  TYR A   0       0.054   0.035   0.041  1.00  0.00           C  
ATOM      3  CB  TYR A   0       1.595   0.021   0.038  1.00  0.00           C  
ATOM      4  CG  TYR A   0       2.219  -1.330  -0.033  1.00  0.00           C  
ATOM      5  CD1 TYR A   0       2.513  -1.947  -1.238  1.00  0.00           C  
ATOM      6  CE1 TYR A   0       3.099  -3.218  -1.284  1.00  0.00           C  
ATOM      7  CZ  TYR A   0       3.375  -3.819  -0.110  1.00  0.00           C  
ATOM      8  OH  TYR A   0       3.977  -5.086  -0.184  1.00  0.00           O  
ATOM      9  CE2 TYR A   0       3.130  -3.276   1.094  1.00  0.00           C  
ATOM     10  CD2 TYR A   0       2.547  -2.009   1.124  1.00  0.00           C  
ATOM     11  C   TYR A   0      -0.520  -0.674  -1.183  1.00  0.00           C  
ATOM     12  O   TYR A   0      -0.960  -1.804  -1.126  1.00  0.00           O  
ATOM     13  O   HOH A   1       4.403  -6.464   2.038  0.30  0.00           O  
ATOM     14  O   HOH A   2       4.496  -6.309  -2.495  0.29  0.00           O  
ATOM     15  O   HOH A   3      -0.813  -3.725   1.832  0.10  0.00           O  
END    
