# Supplementary material for: Structure of the ordered hydration of amino acids in proteins: analysis of crystal structures
Source: Acta Crystallogr D Biol Crystallogr. 2015 Oct 27;71(Pt 11):2192–202. doi: 10.1107/S1399004715015679 (PMC4631476; doi:10.1107/S1399004715015679)
Supplement: Supplementary file 2 [file d-71-02192-sup2.zip › PDB_files_AA_HS/PRO_E_g+.pdb]

ATOM      1  N   PRO A   0      -0.441  -0.638   1.210  1.00  0.00           N  
ATOM      2  CA  PRO A   0      -0.024   0.015  -0.034  1.00  0.00           C  
ATOM      3  CB  PRO A   0       1.469  -0.033   0.022  1.00  0.00           C  
ATOM      4  CG  PRO A   0       1.818  -1.253   0.852  1.00  0.00           C  
ATOM      5  CD  PRO A   0       0.669  -1.350   1.849  1.00  0.00           C  
ATOM      6  C   PRO A   0      -0.515  -0.705  -1.267  1.00  0.00           C  
ATOM      7  O   PRO A   0      -0.596  -1.895  -1.297  1.00  0.00           O  
ATOM      8  O   HOH A   1      -0.486  -4.251   0.011  0.32  0.00           O  
ATOM      9  O   HOH A   2       1.263  -3.512  -2.691  0.12  0.00           O  
END    
