# Supplementary material for: Structure of the ordered hydration of amino acids in proteins: analysis of crystal structures
Source: Acta Crystallogr D Biol Crystallogr. 2015 Oct 27;71(Pt 11):2192–202. doi: 10.1107/S1399004715015679 (PMC4631476; doi:10.1107/S1399004715015679)
Supplement: Supplementary file 2 [file d-71-02192-sup2.zip › PDB_files_AA_HS/ASP_E_g-.pdb]

ATOM      1  N   ASP A   0      -0.551  -0.621   1.235  1.00  0.00           N  
ATOM      2  CA  ASP A   0      -0.071   0.028   0.016  1.00  0.00           C  
ATOM      3  CB  ASP A   0       1.455  -0.006   0.019  1.00  0.00           C  
ATOM      4  CG  ASP A   0       2.081   0.864   1.039  1.00  0.00           C  
ATOM      5  OD1 ASP A   0       1.555   1.850   1.470  1.00  0.00           O  
ATOM      6  OD2 ASP A   0       3.178   0.589   1.446  1.00  0.00           O  
ATOM      7  C   ASP A   0      -0.578  -0.707  -1.167  1.00  0.00           C  
ATOM      8  O   ASP A   0      -0.608  -1.897  -1.276  1.00  0.00           O  
ATOM      9  O   HOH A   1       1.218  -2.562   2.519  0.25  0.00           O  
ATOM     10  O   HOH A   2       4.762  -1.449   0.909  0.20  0.00           O  
ATOM     11  O   HOH A   3       4.596   2.372   2.474  0.18  0.00           O  
ATOM     12  O   HOH A   4       0.035   1.957   3.709  0.17  0.00           O  
ATOM     13  O   HOH A   5       3.109   3.529   2.647  0.15  0.00           O  
ATOM     14  O   HOH A   6       1.523   3.401  -0.770  0.11  0.00           O  
END    
