# Supplementary material for: Structure of the ordered hydration of amino acids in proteins: analysis of crystal structures
Source: Acta Crystallogr D Biol Crystallogr. 2015 Oct 27;71(Pt 11):2192–202. doi: 10.1107/S1399004715015679 (PMC4631476; doi:10.1107/S1399004715015679)
Supplement: Supplementary file 2 [file d-71-02192-sup2.zip › PDB_files_AA_HS/VAL_H_t.pdb]

ATOM      1  N   VAL A   0      -0.492  -1.338   0.438  1.00  0.00           N  
ATOM      2  CA  VAL A   0       0.010   0.021   0.015  1.00  0.00           C  
ATOM      3  CB  VAL A   0       1.574   0.016   0.003  1.00  0.00           C  
ATOM      4  CG1 VAL A   0       2.097   1.355  -0.517  1.00  0.00           C  
ATOM      5  CG2 VAL A   0       2.090  -0.203   1.432  1.00  0.00           C  
ATOM      6  C   VAL A   0      -0.543   0.421  -1.371  1.00  0.00           C  
ATOM      7  O   VAL A   0      -0.942   1.540  -1.473  1.00  0.00           O  
ATOM      8  O   HOH A   1      -0.536   3.773   0.008  0.17  0.00           O  
END    
