# Supplementary material for: Structure of the ordered hydration of amino acids in proteins: analysis of crystal structures
Source: Acta Crystallogr D Biol Crystallogr. 2015 Oct 27;71(Pt 11):2192–202. doi: 10.1107/S1399004715015679 (PMC4631476; doi:10.1107/S1399004715015679)
Supplement: Supplementary file 2 [file d-71-02192-sup2.zip › PDB_files_AA_HS/LYS_H_g-.pdb]

ATOM      1  N   LYS A   0      -0.480  -1.198   0.461  1.00  0.00           N  
ATOM      2  CA  LYS A   0      -0.003   0.103   0.061  1.00  0.00           C  
ATOM      3  CB  LYS A   0       1.533   0.137   0.048  1.00  0.00           C  
ATOM      4  CG  LYS A   0       2.148   0.042   1.414  1.00  0.00           C  
ATOM      5  CD  LYS A   0       3.653   0.014   1.363  1.00  0.00           C  
ATOM      6  CE  LYS A   0       4.261  -0.079   2.733  1.00  0.00           C  
ATOM      7  NZ  LYS A   0       5.718  -0.202   2.663  1.00  0.00           N  
ATOM      8  C   LYS A   0      -0.516   0.573  -1.278  1.00  0.00           C  
ATOM      9  O   LYS A   0      -0.802   1.716  -1.512  1.00  0.00           O  
ATOM     10  O   HOH A   1       0.226   3.666  -0.119  0.43  0.00           O  
ATOM     11  O   HOH A   2       6.057  -2.720   1.097  0.23  0.00           O  
ATOM     12  O   HOH A   3       6.394  -0.372   5.256  0.16  0.00           O  
ATOM     13  O   HOH A   4       6.620   1.933   1.333  0.15  0.00           O  
END    
