# Supplementary material for: Structure of the ordered hydration of amino acids in proteins: analysis of crystal structures
Source: Acta Crystallogr D Biol Crystallogr. 2015 Oct 27;71(Pt 11):2192–202. doi: 10.1107/S1399004715015679 (PMC4631476; doi:10.1107/S1399004715015679)
Supplement: Supplementary file 2 [file d-71-02192-sup2.zip › PDB_files_AA_HS/ARG_E_t.pdb]

ATOM      1  N   ARG A   0      -0.629  -0.523   1.028  1.00  0.00           N  
ATOM      2  CA  ARG A   0      -0.110   0.113  -0.156  1.00  0.00           C  
ATOM      3  CB  ARG A   0       1.406   0.106  -0.184  1.00  0.00           C  
ATOM      4  CG  ARG A   0       2.017   0.753  -1.382  1.00  0.00           C  
ATOM      5  CD  ARG A   0       3.513   0.759  -1.341  1.00  0.00           C  
ATOM      6  NE  ARG A   0       4.093   1.364  -2.518  1.00  0.00           N  
ATOM      7  CZ  ARG A   0       5.395   1.465  -2.804  1.00  0.00           C  
ATOM      8  NH1 ARG A   0       6.194   1.013  -1.948  1.00  0.00           N  
ATOM      9  NH2 ARG A   0       5.797   2.020  -3.892  1.00  0.00           N  
ATOM     10  C   ARG A   0      -0.653  -0.595  -1.397  1.00  0.00           C  
ATOM     11  O   ARG A   0      -0.585  -1.803  -1.483  1.00  0.00           O  
ATOM     12  O   HOH A   1       2.333   2.164  -4.408  0.25  0.00           O  
ATOM     13  O   HOH A   2       6.119  -0.511   0.871  0.22  0.00           O  
ATOM     14  O   HOH A   3       8.665   2.187  -4.344  0.14  0.00           O  
ATOM     15  O   HOH A   4       9.101   0.721  -2.697  0.13  0.00           O  
ATOM     16  O   HOH A   5       1.731  -2.718  -3.175  0.11  0.00           O  
END    
