# Supplementary material for: Structure of the ordered hydration of amino acids in proteins: analysis of crystal structures
Source: Acta Crystallogr D Biol Crystallogr. 2015 Oct 27;71(Pt 11):2192–202. doi: 10.1107/S1399004715015679 (PMC4631476; doi:10.1107/S1399004715015679)
Supplement: Supplementary file 2 [file d-71-02192-sup2.zip › PDB_files_AA_HS/GLU_E_g+.pdb]

ATOM      1  N   GLU A   0      -0.515  -0.666   1.081  1.00  0.00           N  
ATOM      2  CA  GLU A   0       0.030  -0.005  -0.109  1.00  0.00           C  
ATOM      3  CB  GLU A   0       1.551  -0.021  -0.132  1.00  0.00           C  
ATOM      4  CG  GLU A   0       2.145  -1.377  -0.151  1.00  0.00           C  
ATOM      5  CD  GLU A   0       3.663  -1.389  -0.051  1.00  0.00           C  
ATOM      6  OE1 GLU A   0       4.272  -0.390   0.032  1.00  0.00           O  
ATOM      7  OE2 GLU A   0       4.256  -2.420  -0.138  1.00  0.00           O  
ATOM      8  C   GLU A   0      -0.539  -0.720  -1.314  1.00  0.00           C  
ATOM      9  O   GLU A   0      -0.917  -1.863  -1.299  1.00  0.00           O  
ATOM     10  O   HOH A   1       6.587  -2.897   0.746  0.21  0.00           O  
ATOM     11  O   HOH A   2       4.609   2.391   0.585  0.19  0.00           O  
ATOM     12  O   HOH A   3       6.770  -0.064   0.436  0.14  0.00           O  
ATOM     13  O   HOH A   4      -0.634  -3.641   1.396  0.13  0.00           O  
ATOM     14  O   HOH A   5       3.356  -4.599  -1.304  0.10  0.00           O  
ATOM     15  O   HOH A   6       3.299  -4.122   2.070  0.10  0.00           O  
END    
