# Supplementary material for: Structure of the ordered hydration of amino acids in proteins: analysis of crystal structures
Source: Acta Crystallogr D Biol Crystallogr. 2015 Oct 27;71(Pt 11):2192–202. doi: 10.1107/S1399004715015679 (PMC4631476; doi:10.1107/S1399004715015679)
Supplement: Supplementary file 2 [file d-71-02192-sup2.zip › PDB_files_AA_HS/MET_H_g+.pdb]

ATOM      1  N   MET A   0      -0.420  -1.065   0.202  1.00  0.00           N  
ATOM      2  CA  MET A   0       0.093   0.253  -0.179  1.00  0.00           C  
ATOM      3  CB  MET A   0       1.625   0.312  -0.212  1.00  0.00           C  
ATOM      4  CG  MET A   0       2.253  -0.443  -1.289  1.00  0.00           C  
ATOM      5  SD  MET A   0       4.062  -0.298  -1.304  1.00  0.00           S  
ATOM      6  CE  MET A   0       4.512  -1.112   0.059  1.00  0.00           C  
ATOM      7  C   MET A   0      -0.460   0.558  -1.528  1.00  0.00           C  
ATOM      8  O   MET A   0      -0.487   1.768  -1.845  1.00  0.00           O  
ATOM      9  O   HOH A   1       1.481   3.421  -1.506  0.22  0.00           O  
ATOM     10  O   HOH A   2      -0.748   2.861  -3.843  0.14  0.00           O  
END    
