# Supplementary material for: Structure of the ordered hydration of amino acids in proteins: analysis of crystal structures
Source: Acta Crystallogr D Biol Crystallogr. 2015 Oct 27;71(Pt 11):2192–202. doi: 10.1107/S1399004715015679 (PMC4631476; doi:10.1107/S1399004715015679)
Supplement: Supplementary file 2 [file d-71-02192-sup2.zip › PDB_files_AA_HS/TYR_H_g+.pdb]

ATOM      1  N   TYR A   0      -0.329  -1.203   0.361  1.00  0.00           N  
ATOM      2  CA  TYR A   0       0.167   0.099  -0.058  1.00  0.00           C  
ATOM      3  CB  TYR A   0       1.719   0.147  -0.042  1.00  0.00           C  
ATOM      4  CG  TYR A   0       2.427  -0.773  -0.977  1.00  0.00           C  
ATOM      5  CD1 TYR A   0       2.579  -0.426  -2.305  1.00  0.00           C  
ATOM      6  CE1 TYR A   0       3.237  -1.243  -3.216  1.00  0.00           C  
ATOM      7  CZ  TYR A   0       3.718  -2.406  -2.779  1.00  0.00           C  
ATOM      8  OH  TYR A   0       4.411  -3.271  -3.634  1.00  0.00           O  
ATOM      9  CE2 TYR A   0       3.614  -2.825  -1.473  1.00  0.00           C  
ATOM     10  CD2 TYR A   0       2.955  -1.970  -0.579  1.00  0.00           C  
ATOM     11  C   TYR A   0      -0.357   0.565  -1.412  1.00  0.00           C  
ATOM     12  O   TYR A   0      -0.396   1.751  -1.659  1.00  0.00           O  
ATOM     13  O   HOH A   1       5.312  -5.667  -2.497  0.26  0.00           O  
ATOM     14  O   HOH A   2       3.805  -3.105  -6.224  0.24  0.00           O  
ATOM     15  O   HOH A   3       1.128  -3.032   2.025  0.19  0.00           O  
ATOM     16  O   HOH A   4       0.904   3.306  -2.943  0.14  0.00           O  
END    
