# Supplementary material for: Structure of the ordered hydration of amino acids in proteins: analysis of crystal structures
Source: Acta Crystallogr D Biol Crystallogr. 2015 Oct 27;71(Pt 11):2192–202. doi: 10.1107/S1399004715015679 (PMC4631476; doi:10.1107/S1399004715015679)
Supplement: Supplementary file 2 [file d-71-02192-sup2.zip › PDB_files_AA_HS/TRP_H_t.pdb]

ATOM      1  N   TRP A   0      -0.560  -1.241   0.460  1.00  0.00           N  
ATOM      2  CA  TRP A   0      -0.057   0.085   0.064  1.00  0.00           C  
ATOM      3  CB  TRP A   0       1.507   0.083   0.047  1.00  0.00           C  
ATOM      4  CG  TRP A   0       2.052   1.441  -0.333  1.00  0.00           C  
ATOM      5  CD1 TRP A   0       2.342   2.366   0.541  1.00  0.00           C  
ATOM      6  NE1 TRP A   0       2.871   3.472  -0.103  1.00  0.00           N  
ATOM      7  CE2 TRP A   0       2.911   3.205  -1.394  1.00  0.00           C  
ATOM      8  CD2 TRP A   0       2.422   1.890  -1.596  1.00  0.00           C  
ATOM      9  CE3 TRP A   0       2.389   1.314  -2.867  1.00  0.00           C  
ATOM     10  CZ3 TRP A   0       2.860   2.119  -3.986  1.00  0.00           C  
ATOM     11  CH2 TRP A   0       3.331   3.428  -3.684  1.00  0.00           C  
ATOM     12  CZ2 TRP A   0       3.386   3.936  -2.465  1.00  0.00           C  
ATOM     13  C   TRP A   0      -0.605   0.472  -1.292  1.00  0.00           C  
ATOM     14  O   TRP A   0      -1.025   1.605  -1.475  1.00  0.00           O  
ATOM     15  O   HOH A   1       3.788   5.892   0.860  0.30  0.00           O  
ATOM     16  O   HOH A   2      -0.463   3.902   0.009  0.20  0.00           O  
END    
