# Supplementary material for: Structure of the ordered hydration of amino acids in proteins: analysis of crystal structures
Source: Acta Crystallogr D Biol Crystallogr. 2015 Oct 27;71(Pt 11):2192–202. doi: 10.1107/S1399004715015679 (PMC4631476; doi:10.1107/S1399004715015679)
Supplement: Supplementary file 2 [file d-71-02192-sup2.zip › PDB_files_AA_HS/ARG_H_g+.pdb]

ATOM      1  N   ARG A   0      -0.532  -1.337   0.336  1.00  0.00           N  
ATOM      2  CA  ARG A   0      -0.034  -0.049  -0.101  1.00  0.00           C  
ATOM      3  CB  ARG A   0       1.502  -0.006  -0.062  1.00  0.00           C  
ATOM      4  CG  ARG A   0       2.175  -0.853  -1.069  1.00  0.00           C  
ATOM      5  CD  ARG A   0       3.679  -0.803  -0.957  1.00  0.00           C  
ATOM      6  NE  ARG A   0       4.361  -1.646  -1.923  1.00  0.00           N  
ATOM      7  CZ  ARG A   0       4.900  -2.808  -1.647  1.00  0.00           C  
ATOM      8  NH1 ARG A   0       4.933  -3.248  -0.438  1.00  0.00           N  
ATOM      9  NH2 ARG A   0       5.457  -3.498  -2.610  1.00  0.00           N  
ATOM     10  C   ARG A   0      -0.571   0.435  -1.444  1.00  0.00           C  
ATOM     11  O   ARG A   0      -0.418   1.540  -1.797  1.00  0.00           O  
ATOM     12  O   HOH A   1       4.766  -1.996   2.149  0.33  0.00           O  
ATOM     13  O   HOH A   2       5.859  -6.071  -0.526  0.33  0.00           O  
ATOM     14  O   HOH A   3       3.779  -0.499  -4.436  0.16  0.00           O  
ATOM     15  O   HOH A   4       4.592  -2.592  -5.425  0.14  0.00           O  
ATOM     16  O   HOH A   5       0.653   3.804  -0.874  0.13  0.00           O  
END    
