# Supplementary material for: Structure of the ordered hydration of amino acids in proteins: analysis of crystal structures
Source: Acta Crystallogr D Biol Crystallogr. 2015 Oct 27;71(Pt 11):2192–202. doi: 10.1107/S1399004715015679 (PMC4631476; doi:10.1107/S1399004715015679)
Supplement: Supplementary file 2 [file d-71-02192-sup2.zip › PDB_files_AA_HS/ILE_H_g+.pdb]

ATOM      1  N   ILE A   0      -0.528  -1.305   0.416  1.00  0.00           N  
ATOM      2  CA  ILE A   0      -0.021  -0.011  -0.004  1.00  0.00           C  
ATOM      3  CB  ILE A   0       1.527   0.043   0.013  1.00  0.00           C  
ATOM      4  CG1 ILE A   0       2.127  -0.891  -1.034  1.00  0.00           C  
ATOM      5  CD1 ILE A   0       3.621  -0.754  -1.186  1.00  0.00           C  
ATOM      6  CG2 ILE A   0       2.072  -0.245   1.395  1.00  0.00           C  
ATOM      7  C   ILE A   0      -0.555   0.471  -1.353  1.00  0.00           C  
ATOM      8  O   ILE A   0      -0.390   1.596  -1.711  1.00  0.00           O  
ATOM      9  O   HOH A   1       0.411   3.667  -0.340  0.15  0.00           O  
END    
