# Supplementary material for: Structure of the ordered hydration of amino acids in proteins: analysis of crystal structures
Source: Acta Crystallogr D Biol Crystallogr. 2015 Oct 27;71(Pt 11):2192–202. doi: 10.1107/S1399004715015679 (PMC4631476; doi:10.1107/S1399004715015679)
Supplement: Supplementary file 2 [file d-71-02192-sup2.zip › PDB_files_AA_HS/SER_E_g-.pdb]

ATOM      1  N   SER A   0      -0.525  -0.584   1.278  1.00  0.00           N  
ATOM      2  CA  SER A   0      -0.034   0.029   0.025  1.00  0.00           C  
ATOM      3  CB  SER A   0       1.516  -0.015   0.004  1.00  0.00           C  
ATOM      4  OG  SER A   0       2.046   0.738   1.072  1.00  0.00           O  
ATOM      5  C   SER A   0      -0.538  -0.672  -1.227  1.00  0.00           C  
ATOM      6  O   SER A   0      -0.656  -1.887  -1.230  1.00  0.00           O  
ATOM      7  O   HOH A   1       2.347  -0.862   3.234  0.41  0.00           O  
ATOM      8  O   HOH A   2       0.520  -3.177   1.920  0.21  0.00           O  
ATOM      9  O   HOH A   3       4.381   1.713   0.706  0.19  0.00           O  
END    
