# Supplementary material for: Structure of the ordered hydration of amino acids in proteins: analysis of crystal structures
Source: Acta Crystallogr D Biol Crystallogr. 2015 Oct 27;71(Pt 11):2192–202. doi: 10.1107/S1399004715015679 (PMC4631476; doi:10.1107/S1399004715015679)
Supplement: Supplementary file 2 [file d-71-02192-sup2.zip › PDB_files_AA_HS/ASP_E_t.pdb]

ATOM      1  N   ASP A   0      -0.416  -0.756   1.179  1.00  0.00           N  
ATOM      2  CA  ASP A   0       0.080  -0.106  -0.017  1.00  0.00           C  
ATOM      3  CB  ASP A   0       1.584  -0.120  -0.003  1.00  0.00           C  
ATOM      4  CG  ASP A   0       2.224   0.667  -1.144  1.00  0.00           C  
ATOM      5  OD1 ASP A   0       1.562   1.149  -2.004  1.00  0.00           O  
ATOM      6  OD2 ASP A   0       3.445   0.732  -1.187  1.00  0.00           O  
ATOM      7  C   ASP A   0      -0.511  -0.820  -1.245  1.00  0.00           C  
ATOM      8  O   ASP A   0      -0.141  -1.926  -1.488  1.00  0.00           O  
ATOM      9  O   HOH A   1       5.085  -0.211   0.557  0.26  0.00           O  
ATOM     10  O   HOH A   2       4.802   1.919  -2.997  0.22  0.00           O  
ATOM     11  O   HOH A   3       2.057   3.174  -3.444  0.14  0.00           O  
ATOM     12  O   HOH A   4       0.889  -2.821   2.206  0.14  0.00           O  
ATOM     13  O   HOH A   5       1.606  -2.482  -3.481  0.10  0.00           O  
END    
