# Supplementary material for: Structure of the ordered hydration of amino acids in proteins: analysis of crystal structures
Source: Acta Crystallogr D Biol Crystallogr. 2015 Oct 27;71(Pt 11):2192–202. doi: 10.1107/S1399004715015679 (PMC4631476; doi:10.1107/S1399004715015679)
Supplement: Supplementary file 2 [file d-71-02192-sup2.zip › PDB_files_AA_HS/GLN_E_t.pdb]

ATOM      1  N   GLN A   0      -0.478  -0.571   1.192  1.00  0.00           N  
ATOM      2  CA  GLN A   0       0.034   0.062   0.005  1.00  0.00           C  
ATOM      3  CB  GLN A   0       1.550   0.067  -0.013  1.00  0.00           C  
ATOM      4  CG  GLN A   0       2.158   0.793  -1.181  1.00  0.00           C  
ATOM      5  CD  GLN A   0       3.656   0.820  -1.155  1.00  0.00           C  
ATOM      6  OE1 GLN A   0       4.286   0.337  -0.317  1.00  0.00           O  
ATOM      7  NE2 GLN A   0       4.224   1.465  -2.068  1.00  0.00           N  
ATOM      8  C   GLN A   0      -0.526  -0.617  -1.256  1.00  0.00           C  
ATOM      9  O   GLN A   0      -0.438  -1.848  -1.317  1.00  0.00           O  
ATOM     10  O   HOH A   1       4.182  -1.344   1.807  0.25  0.00           O  
ATOM     11  O   HOH A   2       2.429   2.110  -4.280  0.22  0.00           O  
ATOM     12  O   HOH A   3       7.038   1.832  -2.395  0.21  0.00           O  
ATOM     13  O   HOH A   4       1.097  -2.549   2.494  0.18  0.00           O  
ATOM     14  O   HOH A   5       6.878   0.731   0.401  0.17  0.00           O  
END    
