# Supplementary material for: Structure of the ordered hydration of amino acids in proteins: analysis of crystal structures
Source: Acta Crystallogr D Biol Crystallogr. 2015 Oct 27;71(Pt 11):2192–202. doi: 10.1107/S1399004715015679 (PMC4631476; doi:10.1107/S1399004715015679)
Supplement: Supplementary file 2 [file d-71-02192-sup2.zip › PDB_files_AA_HS/LEU_H_t.pdb]

ATOM      1  N   LEU A   0      -0.475  -1.313   0.426  1.00  0.00           N  
ATOM      2  CA  LEU A   0       0.017   0.012   0.041  1.00  0.00           C  
ATOM      3  CB  LEU A   0       1.527  -0.001   0.027  1.00  0.00           C  
ATOM      4  CG  LEU A   0       2.219   1.342  -0.348  1.00  0.00           C  
ATOM      5  CD1 LEU A   0       1.833   2.419   0.621  1.00  0.00           C  
ATOM      6  CD2 LEU A   0       3.692   1.160  -0.390  1.00  0.00           C  
ATOM      7  C   LEU A   0      -0.514   0.409  -1.336  1.00  0.00           C  
ATOM      8  O   LEU A   0      -0.928   1.567  -1.507  1.00  0.00           O  
ATOM      9  O   HOH A   1       1.512  -3.243   1.294  0.13  0.00           O  
END    
