# Supplementary material for: Structure of the ordered hydration of amino acids in proteins: analysis of crystal structures
Source: Acta Crystallogr D Biol Crystallogr. 2015 Oct 27;71(Pt 11):2192–202. doi: 10.1107/S1399004715015679 (PMC4631476; doi:10.1107/S1399004715015679)
Supplement: Supplementary file 2 [file d-71-02192-sup2.zip › PDB_files_AA_HS/ASN_H_t.pdb]

ATOM      1  N   ASN A   0      -0.585  -1.306   0.347  1.00  0.00           N  
ATOM      2  CA  ASN A   0      -0.081  -0.008  -0.027  1.00  0.00           C  
ATOM      3  CB  ASN A   0       1.450   0.018  -0.049  1.00  0.00           C  
ATOM      4  CG  ASN A   0       2.022   1.409  -0.256  1.00  0.00           C  
ATOM      5  OD1 ASN A   0       1.746   2.309   0.464  1.00  0.00           O  
ATOM      6  ND2 ASN A   0       2.763   1.527  -1.298  1.00  0.00           N  
ATOM      7  C   ASN A   0      -0.625   0.439  -1.394  1.00  0.00           C  
ATOM      8  O   ASN A   0      -0.954   1.584  -1.606  1.00  0.00           O  
ATOM      9  O   HOH A   1       3.302  -0.865  -2.987  0.40  0.00           O  
ATOM     10  O   HOH A   2       4.254   3.862  -1.901  0.16  0.00           O  
ATOM     11  O   HOH A   3       0.638   2.466   2.695  0.15  0.00           O  
ATOM     12  O   HOH A   4      -0.424   3.905   0.226  0.12  0.00           O  
ATOM     13  O   HOH A   5       2.850   4.685   0.856  0.11  0.00           O  
END    
