# Supplementary material for: Structure of the ordered hydration of amino acids in proteins: analysis of crystal structures
Source: Acta Crystallogr D Biol Crystallogr. 2015 Oct 27;71(Pt 11):2192–202. doi: 10.1107/S1399004715015679 (PMC4631476; doi:10.1107/S1399004715015679)
Supplement: Supplementary file 2 [file d-71-02192-sup2.zip › PDB_files_AA_HS/MET_H_g-.pdb]

ATOM      1  N   MET A   0      -0.415  -1.617   0.346  1.00  0.00           N  
ATOM      2  CA  MET A   0       0.075  -0.298  -0.066  1.00  0.00           C  
ATOM      3  CB  MET A   0       1.605  -0.294  -0.060  1.00  0.00           C  
ATOM      4  CG  MET A   0       2.228  -0.414   1.305  1.00  0.00           C  
ATOM      5  SD  MET A   0       4.006  -0.573   1.312  1.00  0.00           S  
ATOM      6  CE  MET A   0       4.415   0.968   0.815  1.00  0.00           C  
ATOM      7  C   MET A   0      -0.455   0.180  -1.420  1.00  0.00           C  
ATOM      8  O   MET A   0      -0.741   1.318  -1.631  1.00  0.00           O  
ATOM      9  O   HOH A   1       0.289   3.624  -0.147  0.23  0.00           O  
END    
