# Supplementary material for: Structure of the ordered hydration of amino acids in proteins: analysis of crystal structures
Source: Acta Crystallogr D Biol Crystallogr. 2015 Oct 27;71(Pt 11):2192–202. doi: 10.1107/S1399004715015679 (PMC4631476; doi:10.1107/S1399004715015679)
Supplement: Supplementary file 2 [file d-71-02192-sup2.zip › PDB_files_AA_HS/ASP_H_t.pdb]

ATOM      1  N   ASP A   0      -0.534  -1.278   0.570  1.00  0.00           N  
ATOM      2  CA  ASP A   0      -0.035   0.017   0.186  1.00  0.00           C  
ATOM      3  CB  ASP A   0       1.491   0.047   0.173  1.00  0.00           C  
ATOM      4  CG  ASP A   0       2.084   1.419  -0.050  1.00  0.00           C  
ATOM      5  OD1 ASP A   0       1.806   2.324   0.673  1.00  0.00           O  
ATOM      6  OD2 ASP A   0       2.782   1.568  -1.015  1.00  0.00           O  
ATOM      7  C   ASP A   0      -0.602   0.483  -1.173  1.00  0.00           C  
ATOM      8  O   ASP A   0      -0.932   1.629  -1.377  1.00  0.00           O  
ATOM      9  O   HOH A   1       0.876   1.987   2.939  0.25  0.00           O  
ATOM     10  O   HOH A   2       3.353  -0.485  -2.926  0.24  0.00           O  
ATOM     11  O   HOH A   3      -0.367   3.816   0.510  0.19  0.00           O  
ATOM     12  O   HOH A   4       4.507   3.400  -1.427  0.17  0.00           O  
ATOM     13  O   HOH A   5       3.174   4.479   0.488  0.16  0.00           O  
ATOM     14  O   HOH A   6       1.638  -3.175   1.380  0.12  0.00           O  
END    
