# Supplementary material for: Structure of the ordered hydration of amino acids in proteins: analysis of crystal structures
Source: Acta Crystallogr D Biol Crystallogr. 2015 Oct 27;71(Pt 11):2192–202. doi: 10.1107/S1399004715015679 (PMC4631476; doi:10.1107/S1399004715015679)
Supplement: Supplementary file 2 [file d-71-02192-sup2.zip › PDB_files_AA_HS/LYS_E_g+.pdb]

ATOM      1  N   LYS A   0      -0.440  -0.573   1.106  1.00  0.00           N  
ATOM      2  CA  LYS A   0       0.082   0.041  -0.093  1.00  0.00           C  
ATOM      3  CB  LYS A   0       1.588   0.061  -0.122  1.00  0.00           C  
ATOM      4  CG  LYS A   0       2.218  -1.286  -0.206  1.00  0.00           C  
ATOM      5  CD  LYS A   0       3.725  -1.237  -0.187  1.00  0.00           C  
ATOM      6  CE  LYS A   0       4.366  -2.581  -0.298  1.00  0.00           C  
ATOM      7  NZ  LYS A   0       5.827  -2.547  -0.253  1.00  0.00           N  
ATOM      8  C   LYS A   0      -0.490  -0.652  -1.318  1.00  0.00           C  
ATOM      9  O   LYS A   0      -0.864  -1.814  -1.293  1.00  0.00           O  
ATOM     10  O   HOH A   1       6.327  -5.400  -0.365  0.19  0.00           O  
ATOM     11  O   HOH A   2       6.522  -1.293  -2.295  0.17  0.00           O  
ATOM     12  O   HOH A   3       6.602  -1.192   1.762  0.17  0.00           O  
END    
