# Supplementary material for: Structure of the ordered hydration of amino acids in proteins: analysis of crystal structures
Source: Acta Crystallogr D Biol Crystallogr. 2015 Oct 27;71(Pt 11):2192–202. doi: 10.1107/S1399004715015679 (PMC4631476; doi:10.1107/S1399004715015679)
Supplement: Supplementary file 2 [file d-71-02192-sup2.zip › PDB_files_AA_HS/HIS_E_t.pdb]

ATOM      1  N   HIS A   0      -0.437  -0.703   1.216  1.00  0.00           N  
ATOM      2  CA  HIS A   0       0.051  -0.068   0.008  1.00  0.00           C  
ATOM      3  CB  HIS A   0       1.599  -0.082  -0.020  1.00  0.00           C  
ATOM      4  CG  HIS A   0       2.196   0.563  -1.229  1.00  0.00           C  
ATOM      5  ND1 HIS A   0       2.247   1.914  -1.405  1.00  0.00           N  
ATOM      6  CE1 HIS A   0       2.841   2.117  -2.607  1.00  0.00           C  
ATOM      7  NE2 HIS A   0       3.103   1.021  -3.130  1.00  0.00           N  
ATOM      8  CD2 HIS A   0       2.728  -0.004  -2.298  1.00  0.00           C  
ATOM      9  C   HIS A   0      -0.476  -0.759  -1.244  1.00  0.00           C  
ATOM     10  O   HIS A   0      -0.376  -1.957  -1.332  1.00  0.00           O  
ATOM     11  O   HOH A   1       4.364   0.965  -5.547  0.30  0.00           O  
ATOM     12  O   HOH A   2       1.185   3.618   0.631  0.24  0.00           O  
ATOM     13  O   HOH A   3       1.697  -3.171  -2.870  0.12  0.00           O  
ATOM     14  O   HOH A   4       1.083  -2.484   2.527  0.10  0.00           O  
END    
