# Supplementary material for: Structure of the ordered hydration of amino acids in proteins: analysis of crystal structures
Source: Acta Crystallogr D Biol Crystallogr. 2015 Oct 27;71(Pt 11):2192–202. doi: 10.1107/S1399004715015679 (PMC4631476; doi:10.1107/S1399004715015679)
Supplement: Supplementary file 2 [file d-71-02192-sup2.zip › PDB_files_AA_HS/GLN_E_g+.pdb]

ATOM      1  N   GLN A   0      -0.454  -0.583   1.011  1.00  0.00           N  
ATOM      2  CA  GLN A   0       0.051   0.037  -0.187  1.00  0.00           C  
ATOM      3  CB  GLN A   0       1.575   0.067  -0.206  1.00  0.00           C  
ATOM      4  CG  GLN A   0       2.179  -1.297  -0.303  1.00  0.00           C  
ATOM      5  CD  GLN A   0       3.716  -1.308  -0.234  1.00  0.00           C  
ATOM      6  OE1 GLN A   0       4.331  -0.481   0.314  1.00  0.00           O  
ATOM      7  NE2 GLN A   0       4.300  -2.267  -0.803  1.00  0.00           N  
ATOM      8  C   GLN A   0      -0.485  -0.663  -1.390  1.00  0.00           C  
ATOM      9  O   GLN A   0      -0.825  -1.830  -1.401  1.00  0.00           O  
ATOM     10  O   HOH A   1       7.235  -2.501  -0.954  0.18  0.00           O  
ATOM     11  O   HOH A   2       4.269   1.952   1.317  0.18  0.00           O  
ATOM     12  O   HOH A   3       6.789  -0.429   1.121  0.17  0.00           O  
ATOM     13  O   HOH A   4       2.905  -3.780  -2.669  0.14  0.00           O  
ATOM     14  O   HOH A   5      -2.962  -3.423  -1.522  0.11  0.00           O  
END    
