# Supplementary material for: Structure of the ordered hydration of amino acids in proteins: analysis of crystal structures
Source: Acta Crystallogr D Biol Crystallogr. 2015 Oct 27;71(Pt 11):2192–202. doi: 10.1107/S1399004715015679 (PMC4631476; doi:10.1107/S1399004715015679)
Supplement: Supplementary file 2 [file d-71-02192-sup2.zip › PDB_files_AA_HS/GLN_E_g-.pdb]

ATOM      1  N   GLN A   0      -0.515  -0.576   1.151  1.00  0.00           N  
ATOM      2  CA  GLN A   0      -0.006   0.069  -0.052  1.00  0.00           C  
ATOM      3  CB  GLN A   0       1.513   0.050  -0.064  1.00  0.00           C  
ATOM      4  CG  GLN A   0       2.162   0.828   1.011  1.00  0.00           C  
ATOM      5  CD  GLN A   0       3.677   0.870   1.025  1.00  0.00           C  
ATOM      6  OE1 GLN A   0       4.247   0.049   0.417  1.00  0.00           O  
ATOM      7  NE2 GLN A   0       4.249   1.719   1.677  1.00  0.00           N  
ATOM      8  C   GLN A   0      -0.509  -0.654  -1.250  1.00  0.00           C  
ATOM      9  O   GLN A   0      -0.638  -1.846  -1.322  1.00  0.00           O  
ATOM     10  O   HOH A   1       6.765  -0.591   0.233  0.19  0.00           O  
ATOM     11  O   HOH A   2       7.131   2.121   1.939  0.18  0.00           O  
ATOM     12  O   HOH A   3       4.401  -1.455  -1.653  0.14  0.00           O  
ATOM     13  O   HOH A   4       2.745   3.785   2.903  0.13  0.00           O  
ATOM     14  O   HOH A   5       0.750  -2.969   2.248  0.11  0.00           O  
END    
