# Supplementary material for: Structure of the ordered hydration of amino acids in proteins: analysis of crystal structures
Source: Acta Crystallogr D Biol Crystallogr. 2015 Oct 27;71(Pt 11):2192–202. doi: 10.1107/S1399004715015679 (PMC4631476; doi:10.1107/S1399004715015679)
Supplement: Supplementary file 2 [file d-71-02192-sup2.zip › PDB_files_AA_HS/ASP_H_g-.pdb]

ATOM      1  N   ASP A   0      -0.497  -1.304   0.408  1.00  0.00           N  
ATOM      2  CA  ASP A   0       0.008   0.013   0.007  1.00  0.00           C  
ATOM      3  CB  ASP A   0       1.532   0.015   0.006  1.00  0.00           C  
ATOM      4  CG  ASP A   0       2.153  -0.044   1.384  1.00  0.00           C  
ATOM      5  OD1 ASP A   0       1.478   0.232   2.377  1.00  0.00           O  
ATOM      6  OD2 ASP A   0       3.334  -0.340   1.475  1.00  0.00           O  
ATOM      7  C   ASP A   0      -0.519   0.467  -1.328  1.00  0.00           C  
ATOM      8  O   ASP A   0      -0.829   1.605  -1.556  1.00  0.00           O  
ATOM      9  O   HOH A   1       0.277   3.715  -0.074  0.34  0.00           O  
ATOM     10  O   HOH A   2       4.981  -0.969  -0.453  0.31  0.00           O  
ATOM     11  O   HOH A   3      -0.221   1.847   3.143  0.19  0.00           O  
ATOM     12  O   HOH A   4       4.836  -0.470   3.417  0.16  0.00           O  
ATOM     13  O   HOH A   5       1.503  -3.334   1.102  0.14  0.00           O  
ATOM     14  O   HOH A   6       1.118  -1.485   4.347  0.13  0.00           O  
ATOM     15  O   HOH A   7       2.764   1.105   4.533  0.12  0.00           O  
END    
