# Supplementary material for: Structure of the ordered hydration of amino acids in proteins: analysis of crystal structures
Source: Acta Crystallogr D Biol Crystallogr. 2015 Oct 27;71(Pt 11):2192–202. doi: 10.1107/S1399004715015679 (PMC4631476; doi:10.1107/S1399004715015679)
Supplement: Supplementary file 2 [file d-71-02192-sup2.zip › PDB_files_AA_HS/LYS_H_t.pdb]

ATOM      1  N   LYS A   0      -0.501  -1.281   0.351  1.00  0.00           N  
ATOM      2  CA  LYS A   0      -0.038   0.035  -0.049  1.00  0.00           C  
ATOM      3  CB  LYS A   0       1.495   0.038  -0.052  1.00  0.00           C  
ATOM      4  CG  LYS A   0       2.101   1.371  -0.377  1.00  0.00           C  
ATOM      5  CD  LYS A   0       3.615   1.329  -0.336  1.00  0.00           C  
ATOM      6  CE  LYS A   0       4.221   2.674  -0.663  1.00  0.00           C  
ATOM      7  NZ  LYS A   0       5.677   2.618  -0.627  1.00  0.00           N  
ATOM      8  C   LYS A   0      -0.593   0.481  -1.395  1.00  0.00           C  
ATOM      9  O   LYS A   0      -0.941   1.637  -1.589  1.00  0.00           O  
ATOM     10  O   HOH A   1      -0.558   3.760  -0.040  0.30  0.00           O  
ATOM     11  O   HOH A   2       6.695   0.723  -2.306  0.18  0.00           O  
ATOM     12  O   HOH A   3       6.389   2.065   2.041  0.15  0.00           O  
ATOM     13  O   HOH A   4       6.318   5.162  -1.342  0.14  0.00           O  
END    
