# Supplementary material for: Structure of the ordered hydration of amino acids in proteins: analysis of crystal structures
Source: Acta Crystallogr D Biol Crystallogr. 2015 Oct 27;71(Pt 11):2192–202. doi: 10.1107/S1399004715015679 (PMC4631476; doi:10.1107/S1399004715015679)
Supplement: Supplementary file 2 [file d-71-02192-sup2.zip › PDB_files_AA_HS/GLN_H_t.pdb]

ATOM      1  N   GLN A   0      -0.396  -1.372   0.465  1.00  0.00           N  
ATOM      2  CA  GLN A   0       0.078  -0.055   0.076  1.00  0.00           C  
ATOM      3  CB  GLN A   0       1.631  -0.055   0.048  1.00  0.00           C  
ATOM      4  CG  GLN A   0       2.220   1.327  -0.158  1.00  0.00           C  
ATOM      5  CD  GLN A   0       1.850   2.338   0.917  1.00  0.00           C  
ATOM      6  OE1 GLN A   0       2.028   2.039   2.079  1.00  0.00           O  
ATOM      7  NE2 GLN A   0       1.472   3.481   0.554  1.00  0.00           N  
ATOM      8  C   GLN A   0      -0.456   0.405  -1.275  1.00  0.00           C  
ATOM      9  O   GLN A   0      -0.781   1.571  -1.472  1.00  0.00           O  
ATOM     10  O   HOH A   1       4.039   0.388   2.782  0.24  0.00           O  
ATOM     11  O   HOH A   2       1.448  -3.308   1.166  0.17  0.00           O  
ATOM     12  O   HOH A   3       0.805   5.626   2.331  0.16  0.00           O  
ATOM     13  O   HOH A   4       0.514   0.543   3.637  0.14  0.00           O  
ATOM     14  O   HOH A   5       2.007   3.540   4.131  0.13  0.00           O  
END    
