# Supplementary material for: Structure of the ordered hydration of amino acids in proteins: analysis of crystal structures
Source: Acta Crystallogr D Biol Crystallogr. 2015 Oct 27;71(Pt 11):2192–202. doi: 10.1107/S1399004715015679 (PMC4631476; doi:10.1107/S1399004715015679)
Supplement: Supplementary file 2 [file d-71-02192-sup2.zip › PDB_files_AA_HS/PHE_H_g+.pdb]

ATOM      1  N   PHE A   0      -0.394  -1.230   0.426  1.00  0.00           N  
ATOM      2  CA  PHE A   0       0.117   0.078  -0.007  1.00  0.00           C  
ATOM      3  CB  PHE A   0       1.676   0.098   0.011  1.00  0.00           C  
ATOM      4  CG  PHE A   0       2.349  -0.808  -0.978  1.00  0.00           C  
ATOM      5  CD1 PHE A   0       2.508  -0.417  -2.295  1.00  0.00           C  
ATOM      6  CE1 PHE A   0       3.177  -1.251  -3.205  1.00  0.00           C  
ATOM      7  CZ  PHE A   0       3.643  -2.415  -2.767  1.00  0.00           C  
ATOM      8  CE2 PHE A   0       3.518  -2.864  -1.495  1.00  0.00           C  
ATOM      9  CD2 PHE A   0       2.853  -2.012  -0.554  1.00  0.00           C  
ATOM     10  C   PHE A   0      -0.423   0.515  -1.361  1.00  0.00           C  
ATOM     11  O   PHE A   0      -0.453   1.717  -1.610  1.00  0.00           O  
ATOM     12  O   HOH A   1       0.636   3.511  -0.217  0.26  0.00           O  
ATOM     13  O   HOH A   2       1.066  -3.143   1.991  0.19  0.00           O  
END    
