# Supplementary material for: Structure of the ordered hydration of amino acids in proteins: analysis of crystal structures
Source: Acta Crystallogr D Biol Crystallogr. 2015 Oct 27;71(Pt 11):2192–202. doi: 10.1107/S1399004715015679 (PMC4631476; doi:10.1107/S1399004715015679)
Supplement: Supplementary file 2 [file d-71-02192-sup2.zip › PDB_files_AA_HS/ILE_E_t.pdb]

ATOM      1  N   ILE A   0      -0.478  -0.574   1.321  1.00  0.00           N  
ATOM      2  CA  ILE A   0       0.036   0.035   0.089  1.00  0.00           C  
ATOM      3  CB  ILE A   0       1.603   0.048   0.093  1.00  0.00           C  
ATOM      4  CG1 ILE A   0       2.174   0.889  -1.070  1.00  0.00           C  
ATOM      5  CD1 ILE A   0       3.631   1.179  -0.933  1.00  0.00           C  
ATOM      6  CG2 ILE A   0       2.173  -1.366   0.095  1.00  0.00           C  
ATOM      7  C   ILE A   0      -0.525  -0.724  -1.168  1.00  0.00           C  
ATOM      8  O   ILE A   0      -0.676  -1.895  -1.166  1.00  0.00           O  
ATOM      9  O   HOH A   1      -0.690  -3.549   1.352  0.13  0.00           O  
END    
