# Supplementary material for: Structure of the ordered hydration of amino acids in proteins: analysis of crystal structures
Source: Acta Crystallogr D Biol Crystallogr. 2015 Oct 27;71(Pt 11):2192–202. doi: 10.1107/S1399004715015679 (PMC4631476; doi:10.1107/S1399004715015679)
Supplement: Supplementary file 2 [file d-71-02192-sup2.zip › PDB_files_AA_HS/GLU_H_t.pdb]

ATOM      1  N   GLU A   0      -0.482  -1.336   0.334  1.00  0.00           N  
ATOM      2  CA  GLU A   0      -0.029  -0.031  -0.053  1.00  0.00           C  
ATOM      3  CB  GLU A   0       1.506  -0.037  -0.064  1.00  0.00           C  
ATOM      4  CG  GLU A   0       2.111   1.286  -0.396  1.00  0.00           C  
ATOM      5  CD  GLU A   0       3.664   1.341  -0.348  1.00  0.00           C  
ATOM      6  OE1 GLU A   0       4.281   0.369  -0.102  1.00  0.00           O  
ATOM      7  OE2 GLU A   0       4.197   2.398  -0.594  1.00  0.00           O  
ATOM      8  C   GLU A   0      -0.591   0.425  -1.400  1.00  0.00           C  
ATOM      9  O   GLU A   0      -0.901   1.576  -1.603  1.00  0.00           O  
ATOM     10  O   HOH A   1      -0.242   3.739  -0.057  0.35  0.00           O  
ATOM     11  O   HOH A   2       4.389  -1.842   1.053  0.31  0.00           O  
ATOM     12  O   HOH A   3       1.500  -3.136   1.335  0.26  0.00           O  
ATOM     13  O   HOH A   4       2.859   4.743  -0.749  0.21  0.00           O  
ATOM     14  O   HOH A   5       6.858   0.234  -0.169  0.15  0.00           O  
ATOM     15  O   HOH A   6       6.496   3.057  -1.193  0.13  0.00           O  
ATOM     16  O   HOH A   7       3.817  -1.376  -2.455  0.11  0.00           O  
END    
