# Supplementary material for: Structure of the ordered hydration of amino acids in proteins: analysis of crystal structures
Source: Acta Crystallogr D Biol Crystallogr. 2015 Oct 27;71(Pt 11):2192–202. doi: 10.1107/S1399004715015679 (PMC4631476; doi:10.1107/S1399004715015679)
Supplement: Supplementary file 2 [file d-71-02192-sup2.zip › PDB_files_AA_HS/ASN_E_g+.pdb]

ATOM      1  N   ASN A   0      -0.401  -0.636   1.280  1.00  0.00           N  
ATOM      2  CA  ASN A   0       0.100   0.008   0.047  1.00  0.00           C  
ATOM      3  CB  ASN A   0       1.617   0.002   0.077  1.00  0.00           C  
ATOM      4  CG  ASN A   0       2.266  -1.336   0.043  1.00  0.00           C  
ATOM      5  OD1 ASN A   0       1.806  -2.282  -0.521  1.00  0.00           O  
ATOM      6  ND2 ASN A   0       3.359  -1.503   0.657  1.00  0.00           N  
ATOM      7  C   ASN A   0      -0.468  -0.699  -1.165  1.00  0.00           C  
ATOM      8  O   ASN A   0      -1.201  -1.654  -1.072  1.00  0.00           O  
ATOM      9  O   HOH A   1       4.635   0.765   1.661  0.26  0.00           O  
ATOM     10  O   HOH A   2       5.066  -3.939   0.199  0.16  0.00           O  
ATOM     11  O   HOH A   3      -3.782  -2.608  -1.022  0.13  0.00           O  
END    
