# Supplementary material for: Structure of the ordered hydration of amino acids in proteins: analysis of crystal structures
Source: Acta Crystallogr D Biol Crystallogr. 2015 Oct 27;71(Pt 11):2192–202. doi: 10.1107/S1399004715015679 (PMC4631476; doi:10.1107/S1399004715015679)
Supplement: Supplementary file 2 [file d-71-02192-sup2.zip › PDB_files_AA_HS/LEU_H_g-.pdb]

ATOM      1  N   LEU A   0      -0.504  -1.303   0.379  1.00  0.00           N  
ATOM      2  CA  LEU A   0      -0.009   0.063  -0.018  1.00  0.00           C  
ATOM      3  CB  LEU A   0       1.525   0.045  -0.035  1.00  0.00           C  
ATOM      4  CG  LEU A   0       2.174  -0.056   1.352  1.00  0.00           C  
ATOM      5  CD1 LEU A   0       3.649  -0.256   1.208  1.00  0.00           C  
ATOM      6  CD2 LEU A   0       1.865   1.127   2.191  1.00  0.00           C  
ATOM      7  C   LEU A   0      -0.524   0.440  -1.386  1.00  0.00           C  
ATOM      8  O   LEU A   0      -0.805   1.574  -1.589  1.00  0.00           O  
ATOM      9  O   HOH A   1       0.200   3.717  -0.245  0.22  0.00           O  
END    
