# Supplementary material for: Structure of the ordered hydration of amino acids in proteins: analysis of crystal structures
Source: Acta Crystallogr D Biol Crystallogr. 2015 Oct 27;71(Pt 11):2192–202. doi: 10.1107/S1399004715015679 (PMC4631476; doi:10.1107/S1399004715015679)
Supplement: Supplementary file 2 [file d-71-02192-sup2.zip › PDB_files_AA_HS/CYS_E_t.pdb]

ATOM      1  N   CYS A   0      -0.515  -0.825   1.115  1.00  0.00           N  
ATOM      2  CA  CYS A   0      -0.017  -0.184  -0.101  1.00  0.00           C  
ATOM      3  CB  CYS A   0       1.486  -0.203  -0.109  1.00  0.00           C  
ATOM      4  SG  CYS A   0       2.275   0.615  -1.506  1.00  0.00           S  
ATOM      5  C   CYS A   0      -0.572  -0.845  -1.352  1.00  0.00           C  
ATOM      6  O   CYS A   0      -0.423  -2.037  -1.445  1.00  0.00           O  
ATOM      7  O   HOH A   1       0.684  -3.114   1.911  0.15  0.00           O  
END    
