# Supplementary material for: Structure of the ordered hydration of amino acids in proteins: analysis of crystal structures
Source: Acta Crystallogr D Biol Crystallogr. 2015 Oct 27;71(Pt 11):2192–202. doi: 10.1107/S1399004715015679 (PMC4631476; doi:10.1107/S1399004715015679)
Supplement: Supplementary file 2 [file d-71-02192-sup2.zip › PDB_files_AA_HS/SER_H_t.pdb]

ATOM      1  N   SER A   0      -0.458  -1.341   0.379  1.00  0.00           N  
ATOM      2  CA  SER A   0       0.007  -0.040  -0.034  1.00  0.00           C  
ATOM      3  CB  SER A   0       1.553   0.021  -0.063  1.00  0.00           C  
ATOM      4  OG  SER A   0       2.026   1.258  -0.385  1.00  0.00           O  
ATOM      5  C   SER A   0      -0.644   0.423  -1.351  1.00  0.00           C  
ATOM      6  O   SER A   0      -0.882   1.587  -1.581  1.00  0.00           O  
ATOM      7  O   HOH A   1       2.549   1.505  -3.026  0.24  0.00           O  
ATOM      8  O   HOH A   2       0.018   3.740   0.056  0.23  0.00           O  
END    
