# Supplementary material for: Structure of the ordered hydration of amino acids in proteins: analysis of crystal structures
Source: Acta Crystallogr D Biol Crystallogr. 2015 Oct 27;71(Pt 11):2192–202. doi: 10.1107/S1399004715015679 (PMC4631476; doi:10.1107/S1399004715015679)
Supplement: Supplementary file 2 [file d-71-02192-sup2.zip › PDB_files_AA_HS/TRP_H_g+.pdb]

ATOM      1  N   TRP A   0      -0.308  -1.300   0.454  1.00  0.00           N  
ATOM      2  CA  TRP A   0       0.152   0.006   0.035  1.00  0.00           C  
ATOM      3  CB  TRP A   0       1.739   0.022   0.038  1.00  0.00           C  
ATOM      4  CG  TRP A   0       2.390  -0.804  -0.999  1.00  0.00           C  
ATOM      5  CD1 TRP A   0       2.808  -2.086  -0.878  1.00  0.00           C  
ATOM      6  NE1 TRP A   0       3.364  -2.510  -2.042  1.00  0.00           N  
ATOM      7  CE2 TRP A   0       3.326  -1.526  -2.960  1.00  0.00           C  
ATOM      8  CD2 TRP A   0       2.713  -0.424  -2.331  1.00  0.00           C  
ATOM      9  CE3 TRP A   0       2.542   0.797  -3.055  1.00  0.00           C  
ATOM     10  CZ3 TRP A   0       3.009   0.835  -4.431  1.00  0.00           C  
ATOM     11  CH2 TRP A   0       3.634  -0.294  -4.933  1.00  0.00           C  
ATOM     12  CZ2 TRP A   0       3.759  -1.445  -4.304  1.00  0.00           C  
ATOM     13  C   TRP A   0      -0.360   0.440  -1.320  1.00  0.00           C  
ATOM     14  O   TRP A   0      -0.543   1.653  -1.545  1.00  0.00           O  
ATOM     15  O   HOH A   1       1.241  -3.203   1.885  0.53  0.00           O  
ATOM     16  O   HOH A   2       0.558   3.602  -0.192  0.35  0.00           O  
ATOM     17  O   HOH A   3       4.415  -5.114  -2.427  0.31  0.00           O  
END    
