# Supplementary material for: Structure of the ordered hydration of amino acids in proteins: analysis of crystal structures
Source: Acta Crystallogr D Biol Crystallogr. 2015 Oct 27;71(Pt 11):2192–202. doi: 10.1107/S1399004715015679 (PMC4631476; doi:10.1107/S1399004715015679)
Supplement: Supplementary file 2 [file d-71-02192-sup2.zip › PDB_files_AA_HS/HIS_H_g+.pdb]

ATOM      1  N   HIS A   0      -0.486  -1.223   0.325  1.00  0.00           N  
ATOM      2  CA  HIS A   0       0.012   0.083  -0.075  1.00  0.00           C  
ATOM      3  CB  HIS A   0       1.537   0.099  -0.081  1.00  0.00           C  
ATOM      4  CG  HIS A   0       2.188  -0.772  -1.100  1.00  0.00           C  
ATOM      5  ND1 HIS A   0       2.240  -2.134  -1.110  1.00  0.00           N  
ATOM      6  CE1 HIS A   0       2.946  -2.486  -2.221  1.00  0.00           C  
ATOM      7  NE2 HIS A   0       3.208  -1.462  -2.881  1.00  0.00           N  
ATOM      8  CD2 HIS A   0       2.765  -0.349  -2.235  1.00  0.00           C  
ATOM      9  C   HIS A   0      -0.499   0.496  -1.429  1.00  0.00           C  
ATOM     10  O   HIS A   0      -0.646   1.699  -1.675  1.00  0.00           O  
ATOM     11  O   HOH A   1       1.690  -3.263   1.471  0.55  0.00           O  
ATOM     12  O   HOH A   2       0.622   3.590  -0.260  0.44  0.00           O  
ATOM     13  O   HOH A   3       4.805  -2.134  -4.979  0.29  0.00           O  
ATOM     14  O   HOH A   4       1.499   2.642  -3.409  0.13  0.00           O  
END    
