# Supplementary material for: Structure of the ordered hydration of amino acids in proteins: analysis of crystal structures
Source: Acta Crystallogr D Biol Crystallogr. 2015 Oct 27;71(Pt 11):2192–202. doi: 10.1107/S1399004715015679 (PMC4631476; doi:10.1107/S1399004715015679)
Supplement: Supplementary file 2 [file d-71-02192-sup2.zip › PDB_files_AA_HS/SER_E_t.pdb]

ATOM      1  N   SER A   0      -0.438  -0.686   1.190  1.00  0.00           N  
ATOM      2  CA  SER A   0       0.044  -0.037  -0.030  1.00  0.00           C  
ATOM      3  CB  SER A   0       1.590  -0.075   0.001  1.00  0.00           C  
ATOM      4  OG  SER A   0       2.089   0.523  -1.191  1.00  0.00           O  
ATOM      5  C   SER A   0      -0.489  -0.719  -1.272  1.00  0.00           C  
ATOM      6  O   SER A   0      -0.468  -1.913  -1.329  1.00  0.00           O  
ATOM      7  O   HOH A   1       2.637  -1.196  -3.048  0.22  0.00           O  
ATOM      8  O   HOH A   2       1.809   3.277  -1.351  0.16  0.00           O  
ATOM      9  O   HOH A   3       4.692   0.811  -0.933  0.14  0.00           O  
ATOM     10  O   HOH A   4       0.757  -2.911   2.116  0.14  0.00           O  
END    
