# Supplementary material for: Structure of the ordered hydration of amino acids in proteins: analysis of crystal structures
Source: Acta Crystallogr D Biol Crystallogr. 2015 Oct 27;71(Pt 11):2192–202. doi: 10.1107/S1399004715015679 (PMC4631476; doi:10.1107/S1399004715015679)
Supplement: Supplementary file 2 [file d-71-02192-sup2.zip › PDB_files_AA_HS/ILE_E_g+.pdb]

ATOM      1  N   ILE A   0      -0.498  -0.637   1.261  1.00  0.00           N  
ATOM      2  CA  ILE A   0       0.033  -0.009   0.055  1.00  0.00           C  
ATOM      3  CB  ILE A   0       1.575  -0.002   0.028  1.00  0.00           C  
ATOM      4  CG1 ILE A   0       2.125  -1.420   0.027  1.00  0.00           C  
ATOM      5  CD1 ILE A   0       3.632  -1.482  -0.208  1.00  0.00           C  
ATOM      6  CG2 ILE A   0       2.138   0.817   1.184  1.00  0.00           C  
ATOM      7  C   ILE A   0      -0.527  -0.703  -1.173  1.00  0.00           C  
ATOM      8  O   ILE A   0      -0.899  -1.861  -1.136  1.00  0.00           O  
END    
