# Supplementary material for: Structure of the ordered hydration of amino acids in proteins: analysis of crystal structures
Source: Acta Crystallogr D Biol Crystallogr. 2015 Oct 27;71(Pt 11):2192–202. doi: 10.1107/S1399004715015679 (PMC4631476; doi:10.1107/S1399004715015679)
Supplement: Supplementary file 2 [file d-71-02192-sup2.zip › PDB_files_AA_HS/ARG_H_t.pdb]

ATOM      1  N   ARG A   0      -0.505  -1.404   0.388  1.00  0.00           N  
ATOM      2  CA  ARG A   0      -0.007  -0.101   0.001  1.00  0.00           C  
ATOM      3  CB  ARG A   0       1.523  -0.076  -0.002  1.00  0.00           C  
ATOM      4  CG  ARG A   0       2.129   1.267  -0.330  1.00  0.00           C  
ATOM      5  CD  ARG A   0       3.641   1.220  -0.426  1.00  0.00           C  
ATOM      6  NE  ARG A   0       4.103   0.458  -1.559  1.00  0.00           N  
ATOM      7  CZ  ARG A   0       4.115   0.919  -2.823  1.00  0.00           C  
ATOM      8  NH1 ARG A   0       3.723   2.127  -3.099  1.00  0.00           N  
ATOM      9  NH2 ARG A   0       4.513   0.132  -3.784  1.00  0.00           N  
ATOM     10  C   ARG A   0      -0.559   0.360  -1.358  1.00  0.00           C  
ATOM     11  O   ARG A   0      -0.974   1.478  -1.534  1.00  0.00           O  
ATOM     12  O   HOH A   1      -0.559   3.760  -0.003  0.52  0.00           O  
ATOM     13  O   HOH A   2       2.904   4.584  -1.573  0.45  0.00           O  
ATOM     14  O   HOH A   3       5.414  -1.725  -0.921  0.14  0.00           O  
ATOM     15  O   HOH A   4       3.879   2.166  -6.138  0.13  0.00           O  
ATOM     16  O   HOH A   5      -0.666   3.703  -3.350  0.11  0.00           O  
END    
