# Supplementary material for: Structure of the ordered hydration of amino acids in proteins: analysis of crystal structures
Source: Acta Crystallogr D Biol Crystallogr. 2015 Oct 27;71(Pt 11):2192–202. doi: 10.1107/S1399004715015679 (PMC4631476; doi:10.1107/S1399004715015679)
Supplement: Supplementary file 2 [file d-71-02192-sup2.zip › PDB_files_AA_HS/VAL_E_g+.pdb]

ATOM      1  N   VAL A   0      -0.482  -0.607   1.252  1.00  0.00           N  
ATOM      2  CA  VAL A   0       0.026   0.008   0.022  1.00  0.00           C  
ATOM      3  CB  VAL A   0       1.587  -0.005   0.044  1.00  0.00           C  
ATOM      4  CG1 VAL A   0       2.177  -1.412   0.062  1.00  0.00           C  
ATOM      5  CG2 VAL A   0       2.134   0.815  -1.149  1.00  0.00           C  
ATOM      6  C   VAL A   0      -0.536  -0.727  -1.201  1.00  0.00           C  
ATOM      7  O   VAL A   0      -0.691  -1.924  -1.203  1.00  0.00           O  
ATOM      8  O   HOH A   1      -0.566  -3.586   1.677  0.11  0.00           O  
END    
