# Supplementary material for: Structure of the ordered hydration of amino acids in proteins: analysis of crystal structures
Source: Acta Crystallogr D Biol Crystallogr. 2015 Oct 27;71(Pt 11):2192–202. doi: 10.1107/S1399004715015679 (PMC4631476; doi:10.1107/S1399004715015679)
Supplement: Supplementary file 2 [file d-71-02192-sup2.zip › PDB_files_AA_HS/ARG_E_g-.pdb]

ATOM      1  N   ARG A   0      -0.523  -0.544   1.182  1.00  0.00           N  
ATOM      2  CA  ARG A   0      -0.010   0.089  -0.012  1.00  0.00           C  
ATOM      3  CB  ARG A   0       1.521   0.071  -0.063  1.00  0.00           C  
ATOM      4  CG  ARG A   0       2.190   0.799   1.066  1.00  0.00           C  
ATOM      5  CD  ARG A   0       2.055   2.297   0.993  1.00  0.00           C  
ATOM      6  NE  ARG A   0       2.752   3.034   2.015  1.00  0.00           N  
ATOM      7  CZ  ARG A   0       2.268   3.339   3.213  1.00  0.00           C  
ATOM      8  NH1 ARG A   0       1.038   3.010   3.538  1.00  0.00           N  
ATOM      9  NH2 ARG A   0       3.005   3.997   4.084  1.00  0.00           N  
ATOM     10  C   ARG A   0      -0.529  -0.606  -1.221  1.00  0.00           C  
ATOM     11  O   ARG A   0      -0.669  -1.802  -1.279  1.00  0.00           O  
ATOM     12  O   HOH A   1       1.486   4.697   6.464  0.20  0.00           O  
ATOM     13  O   HOH A   2       5.372   3.309   1.344  0.19  0.00           O  
END    
