# Supplementary material for: Structure of the ordered hydration of amino acids in proteins: analysis of crystal structures
Source: Acta Crystallogr D Biol Crystallogr. 2015 Oct 27;71(Pt 11):2192–202. doi: 10.1107/S1399004715015679 (PMC4631476; doi:10.1107/S1399004715015679)
Supplement: Supplementary file 2 [file d-71-02192-sup2.zip › PDB_files_AA_HS/LYS_E_g-.pdb]

ATOM      1  N   LYS A   0      -0.555  -0.593   1.170  1.00  0.00           N  
ATOM      2  CA  LYS A   0      -0.035   0.048  -0.038  1.00  0.00           C  
ATOM      3  CB  LYS A   0       1.483   0.040  -0.035  1.00  0.00           C  
ATOM      4  CG  LYS A   0       2.134   0.829   1.060  1.00  0.00           C  
ATOM      5  CD  LYS A   0       3.641   0.821   0.986  1.00  0.00           C  
ATOM      6  CE  LYS A   0       4.249   1.614   2.098  1.00  0.00           C  
ATOM      7  NZ  LYS A   0       5.718   1.598   2.004  1.00  0.00           N  
ATOM      8  C   LYS A   0      -0.569  -0.631  -1.251  1.00  0.00           C  
ATOM      9  O   LYS A   0      -0.663  -1.850  -1.300  1.00  0.00           O  
ATOM     10  O   HOH A   1       0.895  -2.891   2.307  0.23  0.00           O  
ATOM     11  O   HOH A   2       6.355   2.932   4.335  0.19  0.00           O  
ATOM     12  O   HOH A   3       6.417   2.791  -0.450  0.19  0.00           O  
ATOM     13  O   HOH A   4       6.685  -0.965   2.152  0.18  0.00           O  
END    
