# Supplementary material for: Structure of the ordered hydration of amino acids in proteins: analysis of crystal structures
Source: Acta Crystallogr D Biol Crystallogr. 2015 Oct 27;71(Pt 11):2192–202. doi: 10.1107/S1399004715015679 (PMC4631476; doi:10.1107/S1399004715015679)
Supplement: Supplementary file 2 [file d-71-02192-sup2.zip › PDB_files_AA_HS/THR_H_t.pdb]

ATOM      1  N   THR A   0      -0.518  -1.401   0.341  1.00  0.00           N  
ATOM      2  CA  THR A   0      -0.027  -0.083  -0.062  1.00  0.00           C  
ATOM      3  CB  THR A   0       1.544  -0.034  -0.051  1.00  0.00           C  
ATOM      4  OG1 THR A   0       1.978   1.289  -0.198  1.00  0.00           O  
ATOM      5  CG2 THR A   0       2.123  -0.888  -1.115  1.00  0.00           C  
ATOM      6  C   THR A   0      -0.623   0.394  -1.400  1.00  0.00           C  
ATOM      7  O   THR A   0      -0.789   1.572  -1.630  1.00  0.00           O  
ATOM      8  O   HOH A   1       1.315  -3.256   1.272  0.18  0.00           O  
ATOM      9  O   HOH A   2       0.515   3.751   0.152  0.14  0.00           O  
END    
