# Supplementary material for: Structure of the ordered hydration of amino acids in proteins: analysis of crystal structures
Source: Acta Crystallogr D Biol Crystallogr. 2015 Oct 27;71(Pt 11):2192–202. doi: 10.1107/S1399004715015679 (PMC4631476; doi:10.1107/S1399004715015679)
Supplement: Supplementary file 2 [file d-71-02192-sup2.zip › PDB_files_AA_HS/ASN_E_t.pdb]

ATOM      1  N   ASN A   0      -0.414  -0.784   1.188  1.00  0.00           N  
ATOM      2  CA  ASN A   0       0.084  -0.135   0.002  1.00  0.00           C  
ATOM      3  CB  ASN A   0       1.594  -0.141  -0.004  1.00  0.00           C  
ATOM      4  CG  ASN A   0       2.200   0.621  -1.165  1.00  0.00           C  
ATOM      5  OD1 ASN A   0       1.578   1.046  -2.045  1.00  0.00           O  
ATOM      6  ND2 ASN A   0       3.456   0.747  -1.164  1.00  0.00           N  
ATOM      7  C   ASN A   0      -0.506  -0.843  -1.239  1.00  0.00           C  
ATOM      8  O   ASN A   0      -0.089  -1.949  -1.502  1.00  0.00           O  
ATOM      9  O   HOH A   1       4.885   2.238  -3.219  0.20  0.00           O  
ATOM     10  O   HOH A   2       0.880  -2.872   2.155  0.15  0.00           O  
ATOM     11  O   HOH A   3       1.475   3.246  -3.407  0.14  0.00           O  
ATOM     12  O   HOH A   4       5.003  -0.493   0.824  0.13  0.00           O  
END    
