# Supplementary material for: Structure of the ordered hydration of amino acids in proteins: analysis of crystal structures
Source: Acta Crystallogr D Biol Crystallogr. 2015 Oct 27;71(Pt 11):2192–202. doi: 10.1107/S1399004715015679 (PMC4631476; doi:10.1107/S1399004715015679)
Supplement: Supplementary file 2 [file d-71-02192-sup2.zip › PDB_files_AA_HS/GLY_H_NA.pdb]

ATOM      1  N   GLY A   0      -0.452  -1.344   0.392  1.00  0.00           N  
ATOM      2  CA  GLY A   0      -0.070  -0.008   0.006  1.00  0.00           C  
ATOM      3  C   GLY A   0      -0.624   0.419  -1.343  1.00  0.00           C  
ATOM      4  O   GLY A   0      -0.979   1.552  -1.560  1.00  0.00           O  
ATOM      5  O   HOH A   1      -0.026   3.663  -0.029  0.24  0.00           O  
ATOM      6  O   HOH A   2       1.921  -2.700   1.214  0.12  0.00           O  
END    
