# Supplementary material for: Structure of the ordered hydration of amino acids in proteins: analysis of crystal structures
Source: Acta Crystallogr D Biol Crystallogr. 2015 Oct 27;71(Pt 11):2192–202. doi: 10.1107/S1399004715015679 (PMC4631476; doi:10.1107/S1399004715015679)
Supplement: Supplementary file 2 [file d-71-02192-sup2.zip › PDB_files_AA_HS/PHE_E_g+.pdb]

ATOM      1  N   PHE A   0      -0.465  -0.635   1.166  1.00  0.00           N  
ATOM      2  CA  PHE A   0       0.056  -0.011  -0.038  1.00  0.00           C  
ATOM      3  CB  PHE A   0       1.599  -0.009  -0.057  1.00  0.00           C  
ATOM      4  CG  PHE A   0       2.228  -1.375  -0.054  1.00  0.00           C  
ATOM      5  CD1 PHE A   0       2.522  -1.985  -1.254  1.00  0.00           C  
ATOM      6  CE1 PHE A   0       3.115  -3.255  -1.282  1.00  0.00           C  
ATOM      7  CZ  PHE A   0       3.401  -3.865  -0.117  1.00  0.00           C  
ATOM      8  CE2 PHE A   0       3.149  -3.301   1.091  1.00  0.00           C  
ATOM      9  CD2 PHE A   0       2.551  -2.010   1.130  1.00  0.00           C  
ATOM     10  C   PHE A   0      -0.500  -0.694  -1.275  1.00  0.00           C  
ATOM     11  O   PHE A   0      -0.961  -1.828  -1.212  1.00  0.00           O  
END    
