# Supplementary material for: Structure of the ordered hydration of amino acids in proteins: analysis of crystal structures
Source: Acta Crystallogr D Biol Crystallogr. 2015 Oct 27;71(Pt 11):2192–202. doi: 10.1107/S1399004715015679 (PMC4631476; doi:10.1107/S1399004715015679)
Supplement: Supplementary file 2 [file d-71-02192-sup2.zip › PDB_files_AA_HS/PHE_H_g-.pdb]

ATOM      1  N   PHE A   0      -0.490  -1.255   0.403  1.00  0.00           N  
ATOM      2  CA  PHE A   0      -0.007   0.065  -0.007  1.00  0.00           C  
ATOM      3  CB  PHE A   0       1.535   0.063   0.018  1.00  0.00           C  
ATOM      4  CG  PHE A   0       2.129   0.059   1.385  1.00  0.00           C  
ATOM      5  CD1 PHE A   0       2.049   1.177   2.153  1.00  0.00           C  
ATOM      6  CE1 PHE A   0       2.588   1.216   3.439  1.00  0.00           C  
ATOM      7  CZ  PHE A   0       3.147   0.099   3.942  1.00  0.00           C  
ATOM      8  CE2 PHE A   0       3.246  -1.041   3.225  1.00  0.00           C  
ATOM      9  CD2 PHE A   0       2.718  -1.069   1.898  1.00  0.00           C  
ATOM     10  C   PHE A   0      -0.523   0.488  -1.369  1.00  0.00           C  
ATOM     11  O   PHE A   0      -0.671   1.652  -1.598  1.00  0.00           O  
ATOM     12  O   HOH A   1       0.412   3.673  -0.217  0.17  0.00           O  
END    
