# Supplementary material for: Structure of the ordered hydration of amino acids in proteins: analysis of crystal structures
Source: Acta Crystallogr D Biol Crystallogr. 2015 Oct 27;71(Pt 11):2192–202. doi: 10.1107/S1399004715015679 (PMC4631476; doi:10.1107/S1399004715015679)
Supplement: Supplementary file 2 [file d-71-02192-sup2.zip › PDB_files_AA_HS/CYS_H_g+.pdb]

ATOM      1  N   CYS A   0      -0.449  -1.195   0.323  1.00  0.00           N  
ATOM      2  CA  CYS A   0       0.066   0.112  -0.069  1.00  0.00           C  
ATOM      3  CB  CYS A   0       1.578   0.129  -0.083  1.00  0.00           C  
ATOM      4  SG  CYS A   0       2.352  -0.953  -1.294  1.00  0.00           S  
ATOM      5  C   CYS A   0      -0.468   0.472  -1.415  1.00  0.00           C  
ATOM      6  O   CYS A   0      -0.604   1.692  -1.696  1.00  0.00           O  
ATOM      7  O   HOH A   1       1.502  -3.176   1.453  0.34  0.00           O  
ATOM      8  O   HOH A   2       0.424   3.574   0.011  0.28  0.00           O  
END    
