# Supplementary material for: Structure of the ordered hydration of amino acids in proteins: analysis of crystal structures
Source: Acta Crystallogr D Biol Crystallogr. 2015 Oct 27;71(Pt 11):2192–202. doi: 10.1107/S1399004715015679 (PMC4631476; doi:10.1107/S1399004715015679)
Supplement: Supplementary file 2 [file d-71-02192-sup2.zip › PDB_files_AA_HS/CYS_H_g-.pdb]

ATOM      1  N   CYS A   0      -0.533  -1.191   0.443  1.00  0.00           N  
ATOM      2  CA  CYS A   0      -0.031   0.170   0.044  1.00  0.00           C  
ATOM      3  CB  CYS A   0       1.475   0.182   0.029  1.00  0.00           C  
ATOM      4  SG  CYS A   0       2.275   0.045   1.635  1.00  0.00           S  
ATOM      5  C   CYS A   0      -0.532   0.534  -1.331  1.00  0.00           C  
ATOM      6  O   CYS A   0      -0.848   1.668  -1.510  1.00  0.00           O  
ATOM      7  O   HOH A   1       0.195   3.652  -0.173  0.15  0.00           O  
END    
