# Supplementary material for: Structure of the ordered hydration of amino acids in proteins: analysis of crystal structures
Source: Acta Crystallogr D Biol Crystallogr. 2015 Oct 27;71(Pt 11):2192–202. doi: 10.1107/S1399004715015679 (PMC4631476; doi:10.1107/S1399004715015679)
Supplement: Supplementary file 2 [file d-71-02192-sup2.zip › PDB_files_AA_HS/ARG_H_g-.pdb]

ATOM      1  N   ARG A   0      -0.591  -1.393   0.526  1.00  0.00           N  
ATOM      2  CA  ARG A   0      -0.076  -0.090   0.136  1.00  0.00           C  
ATOM      3  CB  ARG A   0       1.445  -0.061   0.150  1.00  0.00           C  
ATOM      4  CG  ARG A   0       2.092  -0.136   1.514  1.00  0.00           C  
ATOM      5  CD  ARG A   0       3.576   0.156   1.463  1.00  0.00           C  
ATOM      6  NE  ARG A   0       4.352  -0.834   0.748  1.00  0.00           N  
ATOM      7  CZ  ARG A   0       4.822  -1.965   1.296  1.00  0.00           C  
ATOM      8  NH1 ARG A   0       4.685  -2.206   2.557  1.00  0.00           N  
ATOM      9  NH2 ARG A   0       5.530  -2.718   0.489  1.00  0.00           N  
ATOM     10  C   ARG A   0      -0.625   0.372  -1.211  1.00  0.00           C  
ATOM     11  O   ARG A   0      -0.926   1.526  -1.415  1.00  0.00           O  
ATOM     12  O   HOH A   1       0.103   3.721   0.006  0.39  0.00           O  
ATOM     13  O   HOH A   2       6.409  -5.189   1.297  0.38  0.00           O  
ATOM     14  O   HOH A   3       3.417  -0.990   4.531  0.35  0.00           O  
ATOM     15  O   HOH A   4       4.863  -0.345  -2.106  0.27  0.00           O  
ATOM     16  O   HOH A   5       6.389  -4.229   3.481  0.25  0.00           O  
END    
