# Supplementary material for: Structure of the ordered hydration of amino acids in proteins: analysis of crystal structures
Source: Acta Crystallogr D Biol Crystallogr. 2015 Oct 27;71(Pt 11):2192–202. doi: 10.1107/S1399004715015679 (PMC4631476; doi:10.1107/S1399004715015679)
Supplement: Supplementary file 2 [file d-71-02192-sup2.zip › PDB_files_AA_HS/GLU_E_t.pdb]

ATOM      1  N   GLU A   0      -0.482  -0.489   1.182  1.00  0.00           N  
ATOM      2  CA  GLU A   0       0.015   0.142  -0.017  1.00  0.00           C  
ATOM      3  CB  GLU A   0       1.540   0.139  -0.022  1.00  0.00           C  
ATOM      4  CG  GLU A   0       2.153   0.836  -1.210  1.00  0.00           C  
ATOM      5  CD  GLU A   0       3.659   0.824  -1.188  1.00  0.00           C  
ATOM      6  OE1 GLU A   0       4.286   0.446  -0.286  1.00  0.00           O  
ATOM      7  OE2 GLU A   0       4.209   1.354  -2.147  1.00  0.00           O  
ATOM      8  C   GLU A   0      -0.530  -0.546  -1.271  1.00  0.00           C  
ATOM      9  O   GLU A   0      -0.447  -1.764  -1.329  1.00  0.00           O  
ATOM     10  O   HOH A   1       2.841   2.171  -4.434  0.24  0.00           O  
ATOM     11  O   HOH A   2       4.175  -0.602   2.169  0.23  0.00           O  
ATOM     12  O   HOH A   3       6.614   1.551  -2.647  0.19  0.00           O  
ATOM     13  O   HOH A   4       1.118  -2.772   2.694  0.18  0.00           O  
ATOM     14  O   HOH A   5       6.843   0.074  -0.418  0.17  0.00           O  
END    
