# Supplementary material for: Structure of the ordered hydration of amino acids in proteins: analysis of crystal structures
Source: Acta Crystallogr D Biol Crystallogr. 2015 Oct 27;71(Pt 11):2192–202. doi: 10.1107/S1399004715015679 (PMC4631476; doi:10.1107/S1399004715015679)
Supplement: Supplementary file 2 [file d-71-02192-sup2.zip › PDB_files_AA_HS/VAL_H_g+.pdb]

ATOM      1  N   VAL A   0      -0.507  -1.311   0.403  1.00  0.00           N  
ATOM      2  CA  VAL A   0       0.000   0.025   0.005  1.00  0.00           C  
ATOM      3  CB  VAL A   0       1.546   0.028   0.004  1.00  0.00           C  
ATOM      4  CG1 VAL A   0       2.178  -0.810  -1.095  1.00  0.00           C  
ATOM      5  CG2 VAL A   0       2.075   1.441  -0.068  1.00  0.00           C  
ATOM      6  C   VAL A   0      -0.546   0.419  -1.350  1.00  0.00           C  
ATOM      7  O   VAL A   0      -0.773   1.609  -1.573  1.00  0.00           O  
ATOM      8  O   HOH A   1       1.398  -3.276   1.404  0.44  0.00           O  
ATOM      9  O   HOH A   2      -0.209   3.915  -0.138  0.13  0.00           O  
END    
