# Supplementary material for: Structure of the ordered hydration of amino acids in proteins: analysis of crystal structures
Source: Acta Crystallogr D Biol Crystallogr. 2015 Oct 27;71(Pt 11):2192–202. doi: 10.1107/S1399004715015679 (PMC4631476; doi:10.1107/S1399004715015679)
Supplement: Supplementary file 2 [file d-71-02192-sup2.zip › PDB_files_AA_HS/MET_E_g-.pdb]

ATOM      1  N   MET A   0      -0.538  -0.761   1.159  1.00  0.00           N  
ATOM      2  CA  MET A   0      -0.027  -0.126  -0.043  1.00  0.00           C  
ATOM      3  CB  MET A   0       1.497  -0.136  -0.064  1.00  0.00           C  
ATOM      4  CG  MET A   0       2.145   0.575   1.087  1.00  0.00           C  
ATOM      5  SD  MET A   0       3.921   0.553   1.065  1.00  0.00           S  
ATOM      6  CE  MET A   0       4.228   1.625  -0.174  1.00  0.00           C  
ATOM      7  C   MET A   0      -0.538  -0.783  -1.277  1.00  0.00           C  
ATOM      8  O   MET A   0      -0.682  -1.991  -1.313  1.00  0.00           O  
END    
