# Supplementary material for: Structure of the ordered hydration of amino acids in proteins: analysis of crystal structures
Source: Acta Crystallogr D Biol Crystallogr. 2015 Oct 27;71(Pt 11):2192–202. doi: 10.1107/S1399004715015679 (PMC4631476; doi:10.1107/S1399004715015679)
Supplement: Supplementary file 2 [file d-71-02192-sup2.zip › PDB_files_AA_HS/THR_H_g-.pdb]

ATOM      1  N   THR A   0      -0.481  -1.326   0.401  1.00  0.00           N  
ATOM      2  CA  THR A   0      -0.006  -0.001   0.007  1.00  0.00           C  
ATOM      3  CB  THR A   0       1.545   0.022   0.033  1.00  0.00           C  
ATOM      4  OG1 THR A   0       2.032  -0.304   1.332  1.00  0.00           O  
ATOM      5  CG2 THR A   0       2.068   1.331  -0.396  1.00  0.00           C  
ATOM      6  C   THR A   0      -0.562   0.462  -1.327  1.00  0.00           C  
ATOM      7  O   THR A   0      -0.920   1.602  -1.535  1.00  0.00           O  
ATOM      8  O   HOH A   1       4.545  -1.104   1.292  0.22  0.00           O  
ATOM      9  O   HOH A   2      -0.479   3.788   0.057  0.20  0.00           O  
ATOM     10  O   HOH A   3       1.669   1.612   3.095  0.16  0.00           O  
ATOM     11  O   HOH A   4       0.971  -1.122   3.726  0.13  0.00           O  
END    
