# Supplementary material for: Structure of the ordered hydration of amino acids in proteins: analysis of crystal structures
Source: Acta Crystallogr D Biol Crystallogr. 2015 Oct 27;71(Pt 11):2192–202. doi: 10.1107/S1399004715015679 (PMC4631476; doi:10.1107/S1399004715015679)
Supplement: Supplementary file 2 [file d-71-02192-sup2.zip › PDB_files_AA_HS/GLU_E_g-.pdb]

ATOM      1  N   GLU A   0      -0.560  -0.607   1.263  1.00  0.00           N  
ATOM      2  CA  GLU A   0      -0.059   0.001   0.049  1.00  0.00           C  
ATOM      3  CB  GLU A   0       1.476   0.003   0.037  1.00  0.00           C  
ATOM      4  CG  GLU A   0       2.123   0.791   1.127  1.00  0.00           C  
ATOM      5  CD  GLU A   0       3.634   0.812   1.111  1.00  0.00           C  
ATOM      6  OE1 GLU A   0       4.215   0.111   0.353  1.00  0.00           O  
ATOM      7  OE2 GLU A   0       4.215   1.522   1.909  1.00  0.00           O  
ATOM      8  C   GLU A   0      -0.557  -0.697  -1.137  1.00  0.00           C  
ATOM      9  O   GLU A   0      -0.635  -1.882  -1.258  1.00  0.00           O  
ATOM     10  O   HOH A   1       4.433  -1.460  -1.440  0.17  0.00           O  
ATOM     11  O   HOH A   2       3.071   3.001   3.616  0.15  0.00           O  
ATOM     12  O   HOH A   3       6.713   1.635   1.976  0.14  0.00           O  
ATOM     13  O   HOH A   4       0.851  -2.962   2.008  0.14  0.00           O  
ATOM     14  O   HOH A   5       6.804   0.003   0.311  0.12  0.00           O  
END    
