# Supplementary material for: Structure of the ordered hydration of amino acids in proteins: analysis of crystal structures
Source: Acta Crystallogr D Biol Crystallogr. 2015 Oct 27;71(Pt 11):2192–202. doi: 10.1107/S1399004715015679 (PMC4631476; doi:10.1107/S1399004715015679)
Supplement: Supplementary file 2 [file d-71-02192-sup2.zip › PDB_files_AA_HS/ASN_H_g-.pdb]

ATOM      1  N   ASN A   0      -0.467  -1.336   0.377  1.00  0.00           N  
ATOM      2  CA  ASN A   0       0.038   0.020   0.004  1.00  0.00           C  
ATOM      3  CB  ASN A   0       1.543  -0.025   0.024  1.00  0.00           C  
ATOM      4  CG  ASN A   0       2.127  -0.031   1.394  1.00  0.00           C  
ATOM      5  OD1 ASN A   0       1.517   0.373   2.337  1.00  0.00           O  
ATOM      6  ND2 ASN A   0       3.327  -0.478   1.506  1.00  0.00           N  
ATOM      7  C   ASN A   0      -0.477   0.454  -1.323  1.00  0.00           C  
ATOM      8  O   ASN A   0      -0.766   1.595  -1.605  1.00  0.00           O  
ATOM      9  O   HOH A   1       4.869  -1.188  -0.821  0.47  0.00           O  
ATOM     10  O   HOH A   2       0.260   3.718  -0.103  0.38  0.00           O  
ATOM     11  O   HOH A   3       4.920  -0.459   3.850  0.31  0.00           O  
ATOM     12  O   HOH A   4       1.218  -1.329   4.446  0.20  0.00           O  
ATOM     13  O   HOH A   5      -0.548   1.643   3.251  0.19  0.00           O  
ATOM     14  O   HOH A   6       2.451   1.459   4.615  0.15  0.00           O  
END    
