# Supplementary material for: Structure of the ordered hydration of amino acids in proteins: analysis of crystal structures
Source: Acta Crystallogr D Biol Crystallogr. 2015 Oct 27;71(Pt 11):2192–202. doi: 10.1107/S1399004715015679 (PMC4631476; doi:10.1107/S1399004715015679)
Supplement: Supplementary file 2 [file d-71-02192-sup2.zip › PDB_files_AA_HS/GLN_H_g-.pdb]

ATOM      1  N   GLN A   0      -0.523  -1.355   0.389  1.00  0.00           N  
ATOM      2  CA  GLN A   0      -0.028  -0.023   0.010  1.00  0.00           C  
ATOM      3  CB  GLN A   0       1.502  -0.031   0.004  1.00  0.00           C  
ATOM      4  CG  GLN A   0       2.116  -0.127   1.376  1.00  0.00           C  
ATOM      5  CD  GLN A   0       3.623  -0.262   1.357  1.00  0.00           C  
ATOM      6  OE1 GLN A   0       4.200  -0.705   0.411  1.00  0.00           O  
ATOM      7  NE2 GLN A   0       4.215  -0.014   2.440  1.00  0.00           N  
ATOM      8  C   GLN A   0      -0.527   0.402  -1.367  1.00  0.00           C  
ATOM      9  O   GLN A   0      -0.882   1.538  -1.560  1.00  0.00           O  
ATOM     10  O   HOH A   1       0.169   3.650  -0.040  0.33  0.00           O  
ATOM     11  O   HOH A   2       6.449  -2.181   0.443  0.23  0.00           O  
ATOM     12  O   HOH A   3       4.441  -0.309  -2.183  0.19  0.00           O  
ATOM     13  O   HOH A   4       7.036  -0.151   3.101  0.16  0.00           O  
ATOM     14  O   HOH A   5       2.922   1.204   4.564  0.13  0.00           O  
END    
