# Supplementary material for: Structure of the ordered hydration of amino acids in proteins: analysis of crystal structures
Source: Acta Crystallogr D Biol Crystallogr. 2015 Oct 27;71(Pt 11):2192–202. doi: 10.1107/S1399004715015679 (PMC4631476; doi:10.1107/S1399004715015679)
Supplement: Supplementary file 2 [file d-71-02192-sup2.zip › PDB_files_AA_HS/VAL_E_t.pdb]

ATOM      1  N   VAL A   0      -0.529  -0.641   1.205  1.00  0.00           N  
ATOM      2  CA  VAL A   0      -0.007   0.015   0.008  1.00  0.00           C  
ATOM      3  CB  VAL A   0       1.534  -0.008  -0.007  1.00  0.00           C  
ATOM      4  CG1 VAL A   0       2.059   0.636  -1.286  1.00  0.00           C  
ATOM      5  CG2 VAL A   0       2.097   0.697   1.219  1.00  0.00           C  
ATOM      6  C   VAL A   0      -0.555  -0.690  -1.216  1.00  0.00           C  
ATOM      7  O   VAL A   0      -0.430  -1.907  -1.338  1.00  0.00           O  
ATOM      8  O   HOH A   1       0.661  -3.105   2.017  0.17  0.00           O  
END    
