# Supplementary material for: Structure of the ordered hydration of amino acids in proteins: analysis of crystal structures
Source: Acta Crystallogr D Biol Crystallogr. 2015 Oct 27;71(Pt 11):2192–202. doi: 10.1107/S1399004715015679 (PMC4631476; doi:10.1107/S1399004715015679)
Supplement: Supplementary file 2 [file d-71-02192-sup2.zip › PDB_files_AA_HS/ALA_E_NA.pdb]

ATOM      1  N   ALA A   0      -0.524  -0.639   1.244  1.00  0.00           N  
ATOM      2  CA  ALA A   0      -0.036   0.001   0.011  1.00  0.00           C  
ATOM      3  CB  ALA A   0       1.490  -0.029   0.023  1.00  0.00           C  
ATOM      4  C   ALA A   0      -0.553  -0.720  -1.223  1.00  0.00           C  
ATOM      5  O   ALA A   0      -0.697  -1.885  -1.244  1.00  0.00           O  
ATOM      6  O   HOH A   1       1.160  -2.619   2.604  0.09  0.00           O  
ATOM      7  O   HOH A   2      -1.586  -4.114  -2.604  0.06  0.00           O  
ATOM      8  O   HOH A   3       1.419  -3.291  -2.391  0.05  0.00           O  
END    
