# Supplementary material for: Structure of the ordered hydration of amino acids in proteins: analysis of crystal structures
Source: Acta Crystallogr D Biol Crystallogr. 2015 Oct 27;71(Pt 11):2192–202. doi: 10.1107/S1399004715015679 (PMC4631476; doi:10.1107/S1399004715015679)
Supplement: Supplementary file 2 [file d-71-02192-sup2.zip › PDB_files_AA_HS/SER_H_g-.pdb]

ATOM      1  N   SER A   0      -0.488  -1.355   0.394  1.00  0.00           N  
ATOM      2  CA  SER A   0      -0.012   0.001  -0.016  1.00  0.00           C  
ATOM      3  CB  SER A   0       1.509  -0.007  -0.016  1.00  0.00           C  
ATOM      4  OG  SER A   0       2.043  -0.192   1.287  1.00  0.00           O  
ATOM      5  C   SER A   0      -0.522   0.396  -1.366  1.00  0.00           C  
ATOM      6  O   SER A   0      -0.835   1.540  -1.566  1.00  0.00           O  
ATOM      7  O   HOH A   1       0.163   3.683  -0.116  0.38  0.00           O  
ATOM      8  O   HOH A   2       1.253  -1.399   3.642  0.25  0.00           O  
ATOM      9  O   HOH A   3       4.513  -1.212   1.252  0.22  0.00           O  
ATOM     10  O   HOH A   4       2.034   2.088   2.562  0.18  0.00           O  
ATOM     11  O   HOH A   5       1.588  -3.335   1.098  0.12  0.00           O  
END    
